# Supplementary material for: ﻿Revision of rove beetle genus Bolitogyrus Chevrolat (Staphylininae, Cyrtoquediini). Supplement 1
Source: Zookeys. 2022 Apr 15;1096:1–16. doi: 10.3897/zookeys.1096.80773 (PMC9033759; doi:10.3897/zookeys.1096.80773)
Supplement: XML Treatment for Bolitogyrus erythrurus [file zookeys.1096.80773-treatment3.xml]

<!DOCTYPE tp:taxon-treatment
  PUBLIC "-//TaxonX//DTD Taxonomic Treatment Publishing DTD v0 20100105//EN" "tax-treatment-NSO.dtd">
<tp:taxon-treatment xmlns:tp="http://www.plazi.org/taxpub"><tp:treatment-meta><kwd-group><label>Taxon classification</label><kwd>
                <named-content content-type="kingdom">Animalia</named-content>
              </kwd><kwd>
                <named-content content-type="order">Coleoptera</named-content>
              </kwd><kwd>
                <named-content content-type="family">Staphylinidae</named-content>
              </kwd></kwd-group><mixed-citation publication-type="journal"><person-group><name><surname>Brunke</surname><given-names>Adam J.</given-names></name></person-group><article-title>﻿Revision of rove beetle genus <italic><tp:taxon-name><tp:taxon-name-part taxon-name-part-type="genus" reg="Bolitogyrus">Bolitogyrus</tp:taxon-name-part></tp:taxon-name></italic> Chevrolat (<tp:taxon-name><tp:taxon-name-part taxon-name-part-type="subfamily">Staphylininae</tp:taxon-name-part></tp:taxon-name>, <tp:taxon-name><tp:taxon-name-part taxon-name-part-type="tribe">Cyrtoquediini</tp:taxon-name-part></tp:taxon-name>). Supplement 1</article-title><source>Zookeys</source><day>15</day><month>04</month><year>2022</year><volume>1096</volume><fpage>1</fpage><lpage>16</lpage><pub-id pub-id-type="doi">10.3897/zookeys.1096.80773</pub-id></mixed-citation></tp:treatment-meta><tp:nomenclature><label>﻿</label><tp:taxon-name>
              <object-id xmlns:xlink="http://www.w3.org/1999/xlink" content-type="arpha" xlink:type="simple">1147CBE5-3559-5D32-AFEF-3A3EBA29AA4B</object-id>
              <tp:taxon-name-part taxon-name-part-type="genus" reg="Bolitogyrus">Bolitogyrus</tp:taxon-name-part>
              <tp:taxon-name-part taxon-name-part-type="species" reg="erythrurus">erythrurus</tp:taxon-name-part>
            </tp:taxon-name><tp:taxon-authority>(Kraatz, 1858)</tp:taxon-authority><xref ref-type="fig" rid="F1">Fig. 1A–C</xref><tp:nomenclature-citation-list><tp:nomenclature-citation><tp:taxon-name>
                  <tp:taxon-name-part taxon-name-part-type="genus" reg="Cyrtothorax">Cyrtothorax</tp:taxon-name-part>
                  <tp:taxon-name-part taxon-name-part-type="species" reg="erythrurus">erythrurus</tp:taxon-name-part>
                </tp:taxon-name><comment>Kraatz, 1858: 368</comment></tp:nomenclature-citation><tp:nomenclature-citation><tp:taxon-name>
                  <tp:taxon-name-part taxon-name-part-type="genus" reg="Bolitogyrus">Bolitogyrus</tp:taxon-name-part>
                  <tp:taxon-name-part taxon-name-part-type="species" reg="erythrurus">erythrurus</tp:taxon-name-part>
                </tp:taxon-name><comment>(Kraatz): <xref ref-type="bibr" rid="B2">Brunke and Solodovnikov 2014</xref> (redescription)</comment></tp:nomenclature-citation></tp:nomenclature-citation-list></tp:nomenclature><tp:treatment-sec sec-type="type material" id="SECID0EIPAC"><title>Type material.</title><p><bold><italic>Syntype</italic></bold> (1 female, <named-content xmlns:xlink="http://www.w3.org/1999/xlink" content-type="dwc:institutional_code" xlink:title="Senckenberg Deutsches Entomologisches Institut" xlink:href="http://grbio.org/institution/senckenberg-deutsches-entomologisches-institut" xlink:type="simple">SDEI</named-content>): Nov. Gren. [green label script] / Coll. Kraatz [white label, printed] / <tp:taxon-name><tp:taxon-name-part taxon-name-part-type="genus" reg="Bolitogyrus"/><tp:taxon-name-part taxon-name-part-type="species" reg="erythrurus">erythrurus</tp:taxon-name-part></tp:taxon-name> [green label, script] / Syntypus [red label, printed] / Syntype ♀, <tp:taxon-name><tp:taxon-name-part taxon-name-part-type="genus" reg="Cyrtothorax">Cyrtothorax</tp:taxon-name-part><tp:taxon-name-part taxon-name-part-type="species" reg="erythrurus">erythrurus</tp:taxon-name-part></tp:taxon-name> Kraatz, 1858, det A. Brunke 2013 [red printed label].</p></tp:treatment-sec><tp:treatment-sec sec-type="type material" id="SECID0ELAAE"><title>Non-type material.</title><p>Country unknown: “Nova Grenada” [handwritten label], <tp:taxon-name><tp:taxon-name-part taxon-name-part-type="genus" reg="Cyrtothorax"/><tp:taxon-name-part taxon-name-part-type="species" reg="erythrurus">erythrurus</tp:taxon-name-part></tp:taxon-name> Kr. [handwritten label], “R. I. Sc. N. B.”, “17.479", “Coll. et det. A. Fauvel” (1 female, <named-content xmlns:xlink="http://www.w3.org/1999/xlink" content-type="dwc:institutional_code" xlink:title="Institut royal des Sciences Naturelles de Belgique, Brussels" xlink:href="http://grbio.org/institution/institut-royal-des-sciences-naturelles-de-belgique" xlink:type="simple">IRSNB</named-content>).</p></tp:treatment-sec><tp:treatment-sec sec-type="comments" id="SECID0E5AAE"><title>Comments.</title><p><xref ref-type="bibr" rid="B9">Kraatz (1858)</xref> described <italic><tp:taxon-name><tp:taxon-name-part taxon-name-part-type="genus" reg="Bolitogyrus">B.</tp:taxon-name-part><tp:taxon-name-part taxon-name-part-type="species" reg="erythrurus">erythrurus</tp:taxon-name-part></tp:taxon-name></italic> based on an unknown number of specimens from “Nova Grenada” [= Panama + Colombia]. <xref ref-type="bibr" rid="B2">Brunke and Solodovnikov (2014)</xref> were able to examine one female syntype from the Kraatz collection (<named-content xmlns:xlink="http://www.w3.org/1999/xlink" content-type="dwc:institutional_code" xlink:title="Senckenberg Deutsches Entomologisches Institut" xlink:href="http://grbio.org/institution/senckenberg-deutsches-entomologisches-institut" xlink:type="simple">SDEI</named-content>) and redescribed the species based on this and several other, more recently collected single female specimens from medium elevations (1300–1350 m) in southern Puntarenas, Costa Rica and adjacent Chiriquí, Panama. However, the non-syntype females differed from the syntype in coloration, with the former group possessing a bluish forebody and brassy-green elytra (Fig. <xref ref-type="fig" rid="F1">1A</xref>), and the latter a brassy-green forebody and bluish elytra (Fig. <xref ref-type="fig" rid="F1">1B</xref>). The legs of the syntype also appeared darker and less clearly bicolored than the non-syntypes and most species of the genus (Fig. <xref ref-type="fig" rid="F1">1B</xref>), though this was thought to be due to age or discoloration from a killing agent (<xref ref-type="bibr" rid="B2">Brunke and Solodovnikov 2014</xref>). The above specimen from <named-content xmlns:xlink="http://www.w3.org/1999/xlink" content-type="dwc:institutional_code" xlink:title="Institut royal des Sciences Naturelles de Belgique, Brussels" xlink:href="http://grbio.org/institution/institut-royal-des-sciences-naturelles-de-belgique" xlink:type="simple">IRSNB</named-content> (Fig. <xref ref-type="fig" rid="F1">1C</xref>), also collected from “Nova Grenada”, corresponds closely with the syntype in coloration, including the faintly but clearly bicolored legs with a paler area in the basal third of the femur. This raises the possibility that <italic><tp:taxon-name><tp:taxon-name-part taxon-name-part-type="genus" reg="Bolitogyrus">B.</tp:taxon-name-part><tp:taxon-name-part taxon-name-part-type="species" reg="erythrurus">erythrurus</tp:taxon-name-part></tp:taxon-name></italic> was originally described from present-day Colombia rather than Panama and may not be conspecific with the specimens previously examined from Central America. This hypothesis is further supported by an image taken by D. Hoyos Velasquez of a live specimen from La Tebaida, Quindío, Colombia (mid-elevation, northern Andes), matching the coloration of specimens from “Nova Grenada” and posted on various social media websites (e.g., <ext-link xmlns:xlink="http://www.w3.org/1999/xlink" xlink:href="https://www.facebook.com/groups/491915904153407/posts/2464208683590776" ext-link-type="uri" xlink:type="simple">https://www.facebook.com/groups/491915904153407/posts/2464208683590776</ext-link>). This image represents the first definitive evidence of the Buphthalmus group in South America. A more accurate species concept for <italic><tp:taxon-name><tp:taxon-name-part taxon-name-part-type="genus" reg="Bolitogyrus">B.</tp:taxon-name-part><tp:taxon-name-part taxon-name-part-type="species" reg="erythrurus">erythrurus</tp:taxon-name-part></tp:taxon-name></italic> is badly needed but will not be possible without the study of male specimens from both Central and South America.</p><fig id="F1" position="float" orientation="portrait"><object-id xmlns:xlink="http://www.w3.org/1999/xlink" content-type="doi" xlink:type="simple">10.3897/zookeys.1096.80773.figure1</object-id><object-id xmlns:xlink="http://www.w3.org/1999/xlink" content-type="arpha" xlink:type="simple">8FC2CD26-96FB-5354-8758-1446D22915BB</object-id><label>Figure 1.</label><caption><p><bold>A–C</bold> habitus of <italic><tp:taxon-name><tp:taxon-name-part taxon-name-part-type="genus" reg="Bolitogyrus">Bolitogyrus</tp:taxon-name-part><tp:taxon-name-part taxon-name-part-type="species" reg="erythrurus">erythrurus</tp:taxon-name-part></tp:taxon-name></italic> (Kraatz) <bold>A</bold> non-type, Panama <bold>B</bold> syntype, “Nova Grenada” <bold>C</bold> non-type, “Nova Grenada” <bold>D, E</bold> pronotum, lateral view <bold>D</bold><italic><tp:taxon-name><tp:taxon-name-part taxon-name-part-type="genus" reg="Bolitogyrus">B.</tp:taxon-name-part><tp:taxon-name-part taxon-name-part-type="species" reg="viridescens">viridescens</tp:taxon-name-part></tp:taxon-name></italic> Brunke <bold>E</bold><italic><tp:taxon-name><tp:taxon-name-part taxon-name-part-type="genus" reg="Bolitogyrus">B.</tp:taxon-name-part><tp:taxon-name-part taxon-name-part-type="species" reg="pseudostrigifrons">pseudostrigifrons</tp:taxon-name-part></tp:taxon-name></italic> Brunke <bold>F</bold> antenna of <italic><tp:taxon-name><tp:taxon-name-part taxon-name-part-type="genus" reg="Bolitogyrus">B.</tp:taxon-name-part><tp:taxon-name-part taxon-name-part-type="species" reg="nigropolitoides">nigropolitoides</tp:taxon-name-part></tp:taxon-name></italic> Brunke. Scale bars: 1 mm (<bold>A, B</bold>); 0.5 mm (<bold>D–F</bold>).</p></caption><graphic xmlns:xlink="http://www.w3.org/1999/xlink" xlink:href="zookeys-1096-001-g001.jpg" position="float" orientation="portrait" xlink:type="simple" id="oo_672695.jpg"><uri content-type="original_file" xlink:type="simple">https://binary.pensoft.net/fig/672695</uri></graphic></fig><p>Although the specimen from <named-content xmlns:xlink="http://www.w3.org/1999/xlink" content-type="dwc:institutional_code" xlink:title="Institut royal des Sciences Naturelles de Belgique, Brussels" xlink:href="http://grbio.org/institution/institut-royal-des-sciences-naturelles-de-belgique" xlink:type="simple">IRSNB</named-content> is quite old and collected from “Nova Grenada”, it is not considered to be a syntype of <italic><tp:taxon-name><tp:taxon-name-part taxon-name-part-type="genus" reg="Cyrtothorax">Cyrtothorax</tp:taxon-name-part><tp:taxon-name-part taxon-name-part-type="species" reg="erythrurus">erythrurus</tp:taxon-name-part></tp:taxon-name></italic> as the labels are different from that of the syntype deposited in the Kraatz collection (<xref ref-type="bibr" rid="B2">Brunke and Solodovnikov 2014</xref>).</p></tp:treatment-sec><ref-list><ref id="B2"><mixed-citation xmlns:xlink="http://www.w3.org/1999/xlink" xlink:type="simple"><person-group><name name-style="western"><surname>Brunke</surname><given-names>A</given-names></name><name name-style="western"><surname>Solodovnikov</surname><given-names>A</given-names></name></person-group> (<year>2014</year>) <article-title>A revision of the Neotropical species of <italic><tp:taxon-name><tp:taxon-name-part taxon-name-part-type="genus">Bolitogyrus</tp:taxon-name-part></tp:taxon-name></italic> Chevrolat, a geographically disjunct lineage of <tp:taxon-name><tp:taxon-name-part taxon-name-part-type="tribe">Staphylinini</tp:taxon-name-part></tp:taxon-name> (<tp:taxon-name><tp:taxon-name-part taxon-name-part-type="order">Coleoptera</tp:taxon-name-part></tp:taxon-name>, <tp:taxon-name><tp:taxon-name-part taxon-name-part-type="family">Staphylinidae</tp:taxon-name-part></tp:taxon-name>).</article-title><source>ZooKeys</source><volume>423</volume>: <fpage>1</fpage>–<lpage>113</lpage>. <ext-link xlink:href="10.3897/zookeys.423.7536" ext-link-type="doi" xlink:type="simple">https://doi.org/10.3897/zookeys.423.7536</ext-link></mixed-citation></ref><ref id="B9"><mixed-citation xmlns:xlink="http://www.w3.org/1999/xlink" xlink:type="simple"><person-group><name name-style="western"><surname>Kraatz</surname><given-names>G</given-names></name></person-group> (<year>1858</year>) <article-title>Einige neue und ausgezeichnete Staphylinen-Gattungen.</article-title><source>Berliner Entomologische Zeitschrift</source><volume>2</volume>(<issue>3-4</issue>): <fpage>361</fpage>–<lpage>368</lpage>. <ext-link xlink:href="10.1002/mmnd.18580020310" ext-link-type="doi" xlink:type="simple">https://doi.org/10.1002/mmnd.18580020310</ext-link></mixed-citation></ref></ref-list></tp:taxon-treatment>
