# Supplementary material for: ﻿Revision of rove beetle genus Bolitogyrus Chevrolat (Staphylininae, Cyrtoquediini). Supplement 1
Source: Zookeys. 2022 Apr 15;1096:1–16. doi: 10.3897/zookeys.1096.80773 (PMC9033759; doi:10.3897/zookeys.1096.80773)
Supplement: XML Treatment for Bolitogyrus salvini [file zookeys.1096.80773-treatment5.xml]

<!DOCTYPE tp:taxon-treatment
  PUBLIC "-//TaxonX//DTD Taxonomic Treatment Publishing DTD v0 20100105//EN" "tax-treatment-NSO.dtd">
<tp:taxon-treatment xmlns:tp="http://www.plazi.org/taxpub"><tp:treatment-meta><kwd-group><label>Taxon classification</label><kwd>
                <named-content content-type="kingdom">Animalia</named-content>
              </kwd><kwd>
                <named-content content-type="order">Coleoptera</named-content>
              </kwd><kwd>
                <named-content content-type="family">Staphylinidae</named-content>
              </kwd></kwd-group><mixed-citation publication-type="journal"><person-group><name><surname>Brunke</surname><given-names>Adam J.</given-names></name></person-group><article-title>﻿Revision of rove beetle genus <italic><tp:taxon-name><tp:taxon-name-part taxon-name-part-type="genus" reg="Bolitogyrus">Bolitogyrus</tp:taxon-name-part></tp:taxon-name></italic> Chevrolat (<tp:taxon-name><tp:taxon-name-part taxon-name-part-type="subfamily">Staphylininae</tp:taxon-name-part></tp:taxon-name>, <tp:taxon-name><tp:taxon-name-part taxon-name-part-type="tribe">Cyrtoquediini</tp:taxon-name-part></tp:taxon-name>). Supplement 1</article-title><source>Zookeys</source><day>15</day><month>04</month><year>2022</year><volume>1096</volume><fpage>1</fpage><lpage>16</lpage><pub-id pub-id-type="doi">10.3897/zookeys.1096.80773</pub-id></mixed-citation></tp:treatment-meta><tp:nomenclature><label>﻿</label><tp:taxon-name>
              <object-id xmlns:xlink="http://www.w3.org/1999/xlink" content-type="arpha" xlink:type="simple">7204D61B-EDE5-5876-8E91-F9B1865F2F21</object-id>
              <tp:taxon-name-part taxon-name-part-type="genus" reg="Bolitogyrus">Bolitogyrus</tp:taxon-name-part>
              <tp:taxon-name-part taxon-name-part-type="species" reg="salvini">salvini</tp:taxon-name-part>
            </tp:taxon-name><tp:taxon-authority>(Sharp, 1884)</tp:taxon-authority><tp:nomenclature-citation-list><tp:nomenclature-citation><tp:taxon-name>
                  <tp:taxon-name-part taxon-name-part-type="genus" reg="Cyrtothorax">Cyrtothorax</tp:taxon-name-part>
                  <tp:taxon-name-part taxon-name-part-type="species" reg="salvini">salvini</tp:taxon-name-part>
                </tp:taxon-name><comment>Sharp, 1884: 341</comment></tp:nomenclature-citation><tp:nomenclature-citation><tp:taxon-name>
                  <tp:taxon-name-part taxon-name-part-type="genus" reg="Bolitogyrus">Bolitogyrus</tp:taxon-name-part>
                  <tp:taxon-name-part taxon-name-part-type="species" reg="salvini">salvini</tp:taxon-name-part>
                </tp:taxon-name><comment>(Sharp): <xref ref-type="bibr" rid="B2">Brunke and Solodovnikov 2014</xref> (redescription; three morphotypes)</comment></tp:nomenclature-citation></tp:nomenclature-citation-list></tp:nomenclature><tp:treatment-sec sec-type="type material" id="SECID0EKLAE"><title>Non-type material.</title><p><bold>Guatemala: Suchitepéquez</bold>: Volcán Atitlán, Ref. El Quetzal, 1670 m, 14.55067, –91.19235, 3–6.VI.2015, Z.H. Falin &amp; F. Carrillo, ex. FIT [flight intercept trap], cloud forest (1 male, <abbrev xmlns:xlink="http://www.w3.org/1999/xlink" xlink:title="Snow Entomological Collection, Biodiversity Institute, Kansas" id="ABBRID0ESLAE" xlink:type="simple">SEMC</abbrev>).</p></tp:treatment-sec><tp:treatment-sec sec-type="comments" id="SECID0EWLAE"><title>Comment.</title><p>The above specimen perfectly corresponds to <italic><tp:taxon-name><tp:taxon-name-part taxon-name-part-type="genus" reg="Bolitogyrus">B.</tp:taxon-name-part><tp:taxon-name-part taxon-name-part-type="species" reg="salvini">salvini</tp:taxon-name-part></tp:taxon-name></italic> morphotype I of <xref ref-type="bibr" rid="B2">Brunke and Solodovnikov (2014)</xref>: forebody with greenish metallic reflections, disc of head without impunctate area, frontal impression weak, basal segments of abdomen reddish, apex of abdomen pale, parameral arms with dense peg setae. The only other known specimens of morphotype I are the male and female types from El Zapote, Guatemala, also in the Sierra Madre mountain range. The close morphological consistency of the non-type male with the type series suggests that the concept of <italic><tp:taxon-name><tp:taxon-name-part taxon-name-part-type="genus" reg="Bolitogyrus">B.</tp:taxon-name-part><tp:taxon-name-part taxon-name-part-type="species" reg="salvini">salvini</tp:taxon-name-part></tp:taxon-name></italic> should be restricted to morphotype I alone. However, formal changes, including the possible description of new species corresponding to morphotypes II and III, should wait until the unknown male of morphotype II is studied.</p></tp:treatment-sec><ref-list><ref id="B2"><mixed-citation xmlns:xlink="http://www.w3.org/1999/xlink" xlink:type="simple"><person-group><name name-style="western"><surname>Brunke</surname><given-names>A</given-names></name><name name-style="western"><surname>Solodovnikov</surname><given-names>A</given-names></name></person-group> (<year>2014</year>) <article-title>A revision of the Neotropical species of <italic><tp:taxon-name><tp:taxon-name-part taxon-name-part-type="genus">Bolitogyrus</tp:taxon-name-part></tp:taxon-name></italic> Chevrolat, a geographically disjunct lineage of <tp:taxon-name><tp:taxon-name-part taxon-name-part-type="tribe">Staphylinini</tp:taxon-name-part></tp:taxon-name> (<tp:taxon-name><tp:taxon-name-part taxon-name-part-type="order">Coleoptera</tp:taxon-name-part></tp:taxon-name>, <tp:taxon-name><tp:taxon-name-part taxon-name-part-type="family">Staphylinidae</tp:taxon-name-part></tp:taxon-name>).</article-title><source>ZooKeys</source><volume>423</volume>: <fpage>1</fpage>–<lpage>113</lpage>. <ext-link xlink:href="10.3897/zookeys.423.7536" ext-link-type="doi" xlink:type="simple">https://doi.org/10.3897/zookeys.423.7536</ext-link></mixed-citation></ref></ref-list></tp:taxon-treatment>
