# Supplementary material for: ﻿Revision of rove beetle genus Bolitogyrus Chevrolat (Staphylininae, Cyrtoquediini). Supplement 1
Source: Zookeys. 2022 Apr 15;1096:1–16. doi: 10.3897/zookeys.1096.80773 (PMC9033759; doi:10.3897/zookeys.1096.80773)
Supplement: XML Treatment for Bolitogyrus pseudostrigifrons [file zookeys.1096.80773-treatment6.xml]

<!DOCTYPE tp:taxon-treatment
  PUBLIC "-//TaxonX//DTD Taxonomic Treatment Publishing DTD v0 20100105//EN" "tax-treatment-NSO.dtd">
<tp:taxon-treatment xmlns:tp="http://www.plazi.org/taxpub"><tp:treatment-meta><kwd-group><label>Taxon classification</label><kwd>
                <named-content content-type="kingdom">Animalia</named-content>
              </kwd><kwd>
                <named-content content-type="order">Coleoptera</named-content>
              </kwd><kwd>
                <named-content content-type="family">Staphylinidae</named-content>
              </kwd></kwd-group><mixed-citation publication-type="journal"><person-group><name><surname>Brunke</surname><given-names>Adam J.</given-names></name></person-group><article-title>﻿Revision of rove beetle genus <italic><tp:taxon-name><tp:taxon-name-part taxon-name-part-type="genus" reg="Bolitogyrus">Bolitogyrus</tp:taxon-name-part></tp:taxon-name></italic> Chevrolat (<tp:taxon-name><tp:taxon-name-part taxon-name-part-type="subfamily">Staphylininae</tp:taxon-name-part></tp:taxon-name>, <tp:taxon-name><tp:taxon-name-part taxon-name-part-type="tribe">Cyrtoquediini</tp:taxon-name-part></tp:taxon-name>). Supplement 1</article-title><source>Zookeys</source><day>15</day><month>04</month><year>2022</year><volume>1096</volume><fpage>1</fpage><lpage>16</lpage><pub-id pub-id-type="doi">10.3897/zookeys.1096.80773</pub-id></mixed-citation></tp:treatment-meta><tp:nomenclature><label>﻿</label><tp:taxon-name>
              <object-id xmlns:xlink="http://www.w3.org/1999/xlink" content-type="arpha" xlink:type="simple">422B7A02-9D67-5305-B9FD-54B327AF4938</object-id>
              <tp:taxon-name-part taxon-name-part-type="genus" reg="Bolitogyrus">Bolitogyrus</tp:taxon-name-part>
              <tp:taxon-name-part taxon-name-part-type="species" reg="pseudostrigifrons">pseudostrigifrons</tp:taxon-name-part>
              <object-id xmlns:xlink="http://www.w3.org/1999/xlink" content-type="zoobank" xlink:type="simple">http://zoobank.org/CC047B84-4978-4F62-8C1F-ACD9DBE8A307</object-id>
            </tp:taxon-name><tp:taxon-authority>Brunke</tp:taxon-authority><tp:taxon-status xmlns:xlink="http://www.w3.org/1999/xlink" xlink:type="simple">sp. nov.</tp:taxon-status><xref ref-type="fig" rid="F1">Figs 1E</xref><xref ref-type="fig" rid="F2">, 2B, D, F</xref><tp:nomenclature-citation-list><tp:nomenclature-citation><tp:taxon-name>
                  <tp:taxon-name-part taxon-name-part-type="genus" reg="Bolitogyrus">Bolitogyrus</tp:taxon-name-part>
                  <tp:taxon-name-part taxon-name-part-type="species" reg="strigifrons">strigifrons</tp:taxon-name-part>
                </tp:taxon-name><comment>(Wendeler): Brunke and Solodovnikov, 2014 (misidentification, in part)</comment></tp:nomenclature-citation></tp:nomenclature-citation-list></tp:nomenclature><tp:treatment-sec sec-type="type locality" id="SECID0EIUAE"><title>Type locality.</title><p>Tlanchinol, 43 km SW Huejutla de Reyes, Hidalgo, Mexico.</p></tp:treatment-sec><tp:treatment-sec sec-type="type material" id="SECID0ENUAE"><title>Type material.</title><p><bold><italic>Holotype</italic></bold> (male, <named-content xmlns:xlink="http://www.w3.org/1999/xlink" content-type="dwc:institutional_code" xlink:title="Canadian National Collection of Insects, Arachnids and Nematodes, Ottawa" xlink:href="http://grbio.org/institution/canadian-national-collection-insects-arachnids-and-nematodes" xlink:type="simple">CNC</named-content>): Mex: Hdgo., Tlanchinol, 43 km SW Huejutla, 14.VI.–4.VIII.1983, S.&amp;J. Peck, 1500 m, cloud forest FIT [typed label] / <italic><tp:taxon-name><tp:taxon-name-part taxon-name-part-type="genus" reg="Bolitogyrus">Bolitogyrus</tp:taxon-name-part><tp:taxon-name-part taxon-name-part-type="species" reg="pseudostrigifrons">pseudostrigifrons</tp:taxon-name-part></tp:taxon-name></italic> Brunke, des. Brunke, 2021 [red label].</p><p><bold><italic>Paratypes</italic></bold> (4, <named-content xmlns:xlink="http://www.w3.org/1999/xlink" content-type="dwc:institutional_code" xlink:title="Canadian National Collection of Insects, Arachnids and Nematodes, Ottawa" xlink:href="http://grbio.org/institution/canadian-national-collection-insects-arachnids-and-nematodes" xlink:type="simple">CNC</named-content>; 1 UAEH): same data as holotype (2 males, 2 females, <named-content xmlns:xlink="http://www.w3.org/1999/xlink" content-type="dwc:institutional_code" xlink:title="Canadian National Collection of Insects, Arachnids and Nematodes, Ottawa" xlink:href="http://grbio.org/institution/canadian-national-collection-insects-arachnids-and-nematodes" xlink:type="simple">CNC</named-content>); <bold>Hidalgo</bold>: Zacualtipán, Camino a Sto. Domingo [trail to Santo Domingo], <named-content xmlns:xlink="http://www.w3.org/1999/xlink" content-type="dwc:verbatimCoordinates" xlink:type="simple"><named-content content-type="geo-json" specific-use="{&#34;type&#34;:&#34;Point&#34;,&#34;coordinates&#34;:[-98.566806,20.633528]}" id="NCID0E2VAE" xlink:type="simple">20°38'00.7"N, 98°34'00.5"W</named-content></named-content>, 1830 m, Bosque mixto? o mesofilo? [=mixed? or cloud forest?] pert. [=disturbed], en troncos podridos [in rotten logs], 16.VIII.2003, J. Asiain y J. Márquez (1 male, UAEH).</p></tp:treatment-sec><tp:treatment-sec sec-type="etymology" id="SECID0EAWAE"><title>Etymology.</title><p>The species epithet refers to the similarity to its sister species, <italic><tp:taxon-name><tp:taxon-name-part taxon-name-part-type="genus" reg="Bolitogyrus">B.</tp:taxon-name-part><tp:taxon-name-part taxon-name-part-type="species" reg="strigifrons">strigifrons</tp:taxon-name-part></tp:taxon-name></italic> (Wendeler).</p></tp:treatment-sec><tp:treatment-sec sec-type="diagnosis" id="SECID0ERWAE"><title>Diagnosis.</title><p>Within the Strigifrons group (for diagnosis, see <xref ref-type="bibr" rid="B2">Brunke and Solodovnikov (2014)</xref>): strigulose sculpture of elytra present but restricted to small lateral patch; posterior protuberances of head not creating expansive impunctate areas; abdominal tergite VI (but not VII) with disc impunctate medially. <italic><tp:taxon-name><tp:taxon-name-part taxon-name-part-type="genus" reg="Bolitogyrus">Bolitogyrus</tp:taxon-name-part><tp:taxon-name-part taxon-name-part-type="species" reg="pseudostrigifrons">pseudostrigifrons</tp:taxon-name-part></tp:taxon-name></italic> is most similar to <italic><tp:taxon-name><tp:taxon-name-part taxon-name-part-type="genus" reg="Bolitogyrus">B.</tp:taxon-name-part><tp:taxon-name-part taxon-name-part-type="species" reg="strigifrons">strigifrons</tp:taxon-name-part></tp:taxon-name></italic> but can be easily recognized externally by the lack of an impunctate medial area on tergite VII and the strigulose sculpture on the elytra limited to a lateral patch. The paramere is also markedly different (Fig. <xref ref-type="fig" rid="F2">2F</xref>), with the overall shape expanded subapically and with disorganized, marginal rows of peg setae that are often doubled; it is also shorter than the median lobe, while it is longer in <italic><tp:taxon-name><tp:taxon-name-part taxon-name-part-type="genus" reg="Bolitogyrus">B.</tp:taxon-name-part><tp:taxon-name-part taxon-name-part-type="species" reg="strigifrons">strigifrons</tp:taxon-name-part></tp:taxon-name></italic>. Additionally, the apex of the median lobe in ventral view is broader and less strongly convergent (Fig. <xref ref-type="fig" rid="F2">2D</xref>).</p><fig id="F2" position="float" orientation="portrait"><object-id xmlns:xlink="http://www.w3.org/1999/xlink" content-type="doi" xlink:type="simple">10.3897/zookeys.1096.80773.figure2</object-id><object-id xmlns:xlink="http://www.w3.org/1999/xlink" content-type="arpha" xlink:type="simple">AAEDBAF8-D757-5FE2-AD13-7142575D0686</object-id><label>Figure 2.</label><caption><p>Male genitalia <bold>A, C, E</bold><italic><tp:taxon-name><tp:taxon-name-part taxon-name-part-type="genus" reg="Bolitogyrus">Bolitogyrus</tp:taxon-name-part><tp:taxon-name-part taxon-name-part-type="species" reg="strigifrons">strigifrons</tp:taxon-name-part></tp:taxon-name></italic> (Wendeler) <bold>B, D, F</bold><italic><tp:taxon-name><tp:taxon-name-part taxon-name-part-type="genus" reg="Bolitogyrus">B.</tp:taxon-name-part><tp:taxon-name-part taxon-name-part-type="species" reg="pseudostrigifrons">pseudostrigifrons</tp:taxon-name-part></tp:taxon-name></italic> Brunke <bold>G, I</bold><italic><tp:taxon-name><tp:taxon-name-part taxon-name-part-type="genus" reg="Bolitogyrus">B.</tp:taxon-name-part><tp:taxon-name-part taxon-name-part-type="species" reg="nigropolitus">nigropolitus</tp:taxon-name-part></tp:taxon-name></italic> Smetana <bold>H, J</bold><italic><tp:taxon-name><tp:taxon-name-part taxon-name-part-type="genus" reg="Bolitogyrus">B.</tp:taxon-name-part><tp:taxon-name-part taxon-name-part-type="species" reg="nigropolitoides">nigropolitoides</tp:taxon-name-part></tp:taxon-name></italic><bold>A, B, G, H</bold> median lobe in lateral and <bold>C, D</bold> ventral view. <bold>E, F, I, J</bold> inner face of paramere, apex. Scale bars: 0.5 mm (<bold>A–D, G, H</bold>); 0.1 mm (<bold>E, F, I, J</bold>).</p></caption><graphic xmlns:xlink="http://www.w3.org/1999/xlink" xlink:href="zookeys-1096-001-g002.jpg" position="float" orientation="portrait" xlink:type="simple" id="oo_672696.jpg"><uri content-type="original_file" xlink:type="simple">https://binary.pensoft.net/fig/672696</uri></graphic></fig></tp:treatment-sec><tp:treatment-sec sec-type="description" id="SECID0EP1AE"><title>Description.</title><p>Measurements ♂ (<italic>n</italic> = 4): <abbrev xmlns:xlink="http://www.w3.org/1999/xlink" xlink:title="Head Width, the greatest width, including the eyes" id="ABBRID0EX1AE" xlink:type="simple">HW</abbrev>/<abbrev xmlns:xlink="http://www.w3.org/1999/xlink" xlink:title="Head Length, at middle, from the anterior margin of frons to the nuchal ridge" id="ABBRID0E21AE" xlink:type="simple">HL</abbrev> 1.54–1.60; <abbrev xmlns:xlink="http://www.w3.org/1999/xlink" xlink:title="Pronotum Width, greatest width" id="ABBRID0E61AE" xlink:type="simple">PW</abbrev>/<abbrev xmlns:xlink="http://www.w3.org/1999/xlink" xlink:title="Pronotum Length, at middle" id="ABBRID0ED2AE" xlink:type="simple">PL</abbrev> 1.42–1.56; <abbrev xmlns:xlink="http://www.w3.org/1999/xlink" xlink:title="Elytral Width, greatest width" id="ABBRID0EH2AE" xlink:type="simple">EW</abbrev>/<abbrev xmlns:xlink="http://www.w3.org/1999/xlink" xlink:title="Elytral Length, greatest length taken from level of the anterior most large, lateral macroseta to apex of elytra" id="ABBRID0EL2AE" xlink:type="simple">EL</abbrev> 1.20–1.35; <abbrev xmlns:xlink="http://www.w3.org/1999/xlink" xlink:title="Pronotum Width, greatest width" id="ABBRID0EP2AE" xlink:type="simple">PW</abbrev>/<abbrev xmlns:xlink="http://www.w3.org/1999/xlink" xlink:title="Head Width, the greatest width, including the eyes" id="ABBRID0ET2AE" xlink:type="simple">HW</abbrev> 1.11–1.13; <abbrev xmlns:xlink="http://www.w3.org/1999/xlink" xlink:title="Elytral Suture, apex of the scutellum to the apex of the elytra" id="ABBRID0EX2AE" xlink:type="simple">ESut</abbrev>/<abbrev xmlns:xlink="http://www.w3.org/1999/xlink" xlink:title="Pronotum Length, at middle" id="ABBRID0E22AE" xlink:type="simple">PL</abbrev> 0.82–0.90; forebody length 3.26–3.58 mm.</p><p>Measurements ♀ (<italic>n</italic> = 2): <abbrev xmlns:xlink="http://www.w3.org/1999/xlink" xlink:title="Head Width, the greatest width, including the eyes" id="ABBRID0ED3AE" xlink:type="simple">HW</abbrev>/<abbrev xmlns:xlink="http://www.w3.org/1999/xlink" xlink:title="Head Length, at middle, from the anterior margin of frons to the nuchal ridge" id="ABBRID0EH3AE" xlink:type="simple">HL</abbrev> 1.50–1.55; <abbrev xmlns:xlink="http://www.w3.org/1999/xlink" xlink:title="Pronotum Width, greatest width" id="ABBRID0EL3AE" xlink:type="simple">PW</abbrev>/<abbrev xmlns:xlink="http://www.w3.org/1999/xlink" xlink:title="Pronotum Length, at middle" id="ABBRID0EP3AE" xlink:type="simple">PL</abbrev> 1.46–1.50; <abbrev xmlns:xlink="http://www.w3.org/1999/xlink" xlink:title="Elytral Width, greatest width" id="ABBRID0ET3AE" xlink:type="simple">EW</abbrev>/<abbrev xmlns:xlink="http://www.w3.org/1999/xlink" xlink:title="Elytral Length, greatest length taken from level of the anterior most large, lateral macroseta to apex of elytra" id="ABBRID0EX3AE" xlink:type="simple">EL</abbrev> 1.32–1.44; <abbrev xmlns:xlink="http://www.w3.org/1999/xlink" xlink:title="Pronotum Width, greatest width" id="ABBRID0E23AE" xlink:type="simple">PW</abbrev>/<abbrev xmlns:xlink="http://www.w3.org/1999/xlink" xlink:title="Head Width, the greatest width, including the eyes" id="ABBRID0E63AE" xlink:type="simple">HW</abbrev> 1.10; <abbrev xmlns:xlink="http://www.w3.org/1999/xlink" xlink:title="Elytral Suture, apex of the scutellum to the apex of the elytra" id="ABBRID0ED4AE" xlink:type="simple">ESut</abbrev>/<abbrev xmlns:xlink="http://www.w3.org/1999/xlink" xlink:title="Pronotum Length, at middle" id="ABBRID0EH4AE" xlink:type="simple">PL</abbrev> 0.82–0.88; forebody length 3.26–3.37 mm.</p><p>As in the description of <italic><tp:taxon-name><tp:taxon-name-part taxon-name-part-type="genus" reg="Bolitogyrus">B.</tp:taxon-name-part><tp:taxon-name-part taxon-name-part-type="species" reg="strigifrons">strigifrons</tp:taxon-name-part></tp:taxon-name></italic> given by <xref ref-type="bibr" rid="B2">Brunke and Solodovnikov (2014)</xref> except: head distinctly more transverse (<italic><tp:taxon-name><tp:taxon-name-part taxon-name-part-type="genus" reg="Bolitogyrus">B.</tp:taxon-name-part><tp:taxon-name-part taxon-name-part-type="species" reg="strigifrons">strigifrons</tp:taxon-name-part></tp:taxon-name></italic>, <abbrev xmlns:xlink="http://www.w3.org/1999/xlink" xlink:title="Head Width, the greatest width, including the eyes" id="ABBRID0EH5AE" xlink:type="simple">HW</abbrev>/<abbrev xmlns:xlink="http://www.w3.org/1999/xlink" xlink:title="Head Length, at middle, from the anterior margin of frons to the nuchal ridge" id="ABBRID0EL5AE" xlink:type="simple">HL</abbrev> = 1.38); elytra with strigose microsculpture confined to lateral patch; tergite VII without clear impunctate medial area; aedeagus with paramere distinctly shorter than median lobe; median lobe in ventral view broader, less strongly convergent to apex (Fig. <xref ref-type="fig" rid="F2">2D</xref>); median lobe in lateral view with apex slightly swollen, knob-like (Fig. <xref ref-type="fig" rid="F2">2B</xref>); paramere spoon-shaped, apical part broadest subapically, with marginal row of peg setae disorganized and with several setae in row doubled (Fig. <xref ref-type="fig" rid="F2">2F</xref>), parameral setae thicker and longer.</p></tp:treatment-sec><tp:treatment-sec sec-type="distribution" id="SECID0E25AE"><title>Distribution.</title><p>This species is known from two rather close localities in Hidalgo, Mexico.</p></tp:treatment-sec><tp:treatment-sec sec-type="Bionomics" id="SECID0EA6AE"><title>Bionomics.</title><p>Specimens were collected in cloud forests (1500–1830 m), using an FIT and from a rotten log.</p></tp:treatment-sec><tp:treatment-sec sec-type="comments" id="SECID0EF6AE"><title>Comments.</title><p>In <xref ref-type="bibr" rid="B2">Brunke and Solodovnikov (2014)</xref>, the only non-type specimen of <italic><tp:taxon-name><tp:taxon-name-part taxon-name-part-type="genus" reg="Bolitogyrus">B.</tp:taxon-name-part><tp:taxon-name-part taxon-name-part-type="species" reg="strigifrons">strigifrons</tp:taxon-name-part></tp:taxon-name></italic> available (male from Hidalgo, listed as a paratype above) had the tip of the paramere missing. Although there were some external differences with the holotype that were noted, a conservative approach was taken, and they were treated as conspecific. A newly available series of specimens from Hidalgo (<named-content xmlns:xlink="http://www.w3.org/1999/xlink" content-type="dwc:institutional_code" xlink:title="Canadian National Collection of Insects, Arachnids and Nematodes, Ottawa" xlink:href="http://grbio.org/institution/canadian-national-collection-insects-arachnids-and-nematodes" xlink:type="simple">CNC</named-content>), in good condition, revealed that two species are involved that differ both externally and in male genitalia. This is the species figured in <xref ref-type="bibr" rid="B2">Brunke and Solodovnikov (2014)</xref> as <italic><tp:taxon-name><tp:taxon-name-part taxon-name-part-type="genus" reg="Bolitogyrus">B.</tp:taxon-name-part><tp:taxon-name-part taxon-name-part-type="species" reg="strigifrons">strigifrons</tp:taxon-name-part></tp:taxon-name></italic> (fig. 6F, 13E).</p></tp:treatment-sec><tp:treatment-sec><!--Section generated to contain objects referenced in tp:taxon-treatment.--><fig id="F1" position="float" orientation="portrait"><object-id xmlns:xlink="http://www.w3.org/1999/xlink" content-type="doi" xlink:type="simple">10.3897/zookeys.1096.80773.figure1</object-id><object-id xmlns:xlink="http://www.w3.org/1999/xlink" content-type="arpha" xlink:type="simple">8FC2CD26-96FB-5354-8758-1446D22915BB</object-id><label>Figure 1.</label><caption><p><bold>A–C</bold> habitus of <italic><tp:taxon-name><tp:taxon-name-part taxon-name-part-type="genus" reg="Bolitogyrus">Bolitogyrus</tp:taxon-name-part><tp:taxon-name-part taxon-name-part-type="species" reg="erythrurus">erythrurus</tp:taxon-name-part></tp:taxon-name></italic> (Kraatz) <bold>A</bold> non-type, Panama <bold>B</bold> syntype, “Nova Grenada” <bold>C</bold> non-type, “Nova Grenada” <bold>D, E</bold> pronotum, lateral view <bold>D</bold><italic><tp:taxon-name><tp:taxon-name-part taxon-name-part-type="genus" reg="Bolitogyrus">B.</tp:taxon-name-part><tp:taxon-name-part taxon-name-part-type="species" reg="viridescens">viridescens</tp:taxon-name-part></tp:taxon-name></italic> Brunke <bold>E</bold><italic><tp:taxon-name><tp:taxon-name-part taxon-name-part-type="genus" reg="Bolitogyrus">B.</tp:taxon-name-part><tp:taxon-name-part taxon-name-part-type="species" reg="pseudostrigifrons">pseudostrigifrons</tp:taxon-name-part></tp:taxon-name></italic> Brunke <bold>F</bold> antenna of <italic><tp:taxon-name><tp:taxon-name-part taxon-name-part-type="genus" reg="Bolitogyrus">B.</tp:taxon-name-part><tp:taxon-name-part taxon-name-part-type="species" reg="nigropolitoides">nigropolitoides</tp:taxon-name-part></tp:taxon-name></italic> Brunke. Scale bars: 1 mm (<bold>A, B</bold>); 0.5 mm (<bold>D–F</bold>).</p></caption><graphic xmlns:xlink="http://www.w3.org/1999/xlink" xlink:href="zookeys-1096-001-g001.jpg" position="float" orientation="portrait" xlink:type="simple" id="oo_672695.jpg"><uri content-type="original_file" xlink:type="simple">https://binary.pensoft.net/fig/672695</uri></graphic></fig></tp:treatment-sec><ref-list><ref id="B2"><mixed-citation xmlns:xlink="http://www.w3.org/1999/xlink" xlink:type="simple"><person-group><name name-style="western"><surname>Brunke</surname><given-names>A</given-names></name><name name-style="western"><surname>Solodovnikov</surname><given-names>A</given-names></name></person-group> (<year>2014</year>) <article-title>A revision of the Neotropical species of <italic><tp:taxon-name><tp:taxon-name-part taxon-name-part-type="genus">Bolitogyrus</tp:taxon-name-part></tp:taxon-name></italic> Chevrolat, a geographically disjunct lineage of <tp:taxon-name><tp:taxon-name-part taxon-name-part-type="tribe">Staphylinini</tp:taxon-name-part></tp:taxon-name> (<tp:taxon-name><tp:taxon-name-part taxon-name-part-type="order">Coleoptera</tp:taxon-name-part></tp:taxon-name>, <tp:taxon-name><tp:taxon-name-part taxon-name-part-type="family">Staphylinidae</tp:taxon-name-part></tp:taxon-name>).</article-title><source>ZooKeys</source><volume>423</volume>: <fpage>1</fpage>–<lpage>113</lpage>. <ext-link xlink:href="10.3897/zookeys.423.7536" ext-link-type="doi" xlink:type="simple">https://doi.org/10.3897/zookeys.423.7536</ext-link></mixed-citation></ref></ref-list></tp:taxon-treatment>
