# Supplementary material for: ﻿Revision of rove beetle genus Bolitogyrus Chevrolat (Staphylininae, Cyrtoquediini). Supplement 1
Source: Zookeys. 2022 Apr 15;1096:1–16. doi: 10.3897/zookeys.1096.80773 (PMC9033759; doi:10.3897/zookeys.1096.80773)
Supplement: XML Treatment for Bolitogyrus strigifrons [file zookeys.1096.80773-treatment7.xml]

<!DOCTYPE tp:taxon-treatment
  PUBLIC "-//TaxonX//DTD Taxonomic Treatment Publishing DTD v0 20100105//EN" "tax-treatment-NSO.dtd">
<tp:taxon-treatment xmlns:tp="http://www.plazi.org/taxpub"><tp:treatment-meta><kwd-group><label>Taxon classification</label><kwd>
                <named-content content-type="kingdom">Animalia</named-content>
              </kwd><kwd>
                <named-content content-type="order">Coleoptera</named-content>
              </kwd><kwd>
                <named-content content-type="family">Staphylinidae</named-content>
              </kwd></kwd-group><mixed-citation publication-type="journal"><person-group><name><surname>Brunke</surname><given-names>Adam J.</given-names></name></person-group><article-title>﻿Revision of rove beetle genus <italic><tp:taxon-name><tp:taxon-name-part taxon-name-part-type="genus" reg="Bolitogyrus">Bolitogyrus</tp:taxon-name-part></tp:taxon-name></italic> Chevrolat (<tp:taxon-name><tp:taxon-name-part taxon-name-part-type="subfamily">Staphylininae</tp:taxon-name-part></tp:taxon-name>, <tp:taxon-name><tp:taxon-name-part taxon-name-part-type="tribe">Cyrtoquediini</tp:taxon-name-part></tp:taxon-name>). Supplement 1</article-title><source>Zookeys</source><day>15</day><month>04</month><year>2022</year><volume>1096</volume><fpage>1</fpage><lpage>16</lpage><pub-id pub-id-type="doi">10.3897/zookeys.1096.80773</pub-id></mixed-citation></tp:treatment-meta><tp:nomenclature><label>﻿</label><tp:taxon-name>
              <object-id xmlns:xlink="http://www.w3.org/1999/xlink" content-type="arpha" xlink:type="simple">FB70E3DB-458F-5871-ADA3-9465E146A626</object-id>
              <tp:taxon-name-part taxon-name-part-type="genus" reg="Bolitogyrus">Bolitogyrus</tp:taxon-name-part>
              <tp:taxon-name-part taxon-name-part-type="species" reg="strigifrons">strigifrons</tp:taxon-name-part>
            </tp:taxon-name><tp:taxon-authority>(Wendeler, 1928), sensu nov.</tp:taxon-authority><xref ref-type="fig" rid="F2">Fig. 2A, C, E</xref><tp:nomenclature-citation-list><tp:nomenclature-citation><tp:taxon-name>
                  <tp:taxon-name-part taxon-name-part-type="genus" reg="Cyrtothorax">Cyrtothorax</tp:taxon-name-part>
                  <tp:taxon-name-part taxon-name-part-type="species" reg="strigifrons">strigifrons</tp:taxon-name-part>
                </tp:taxon-name><comment>Wendeler, 1928: 34</comment></tp:nomenclature-citation><tp:nomenclature-citation><tp:taxon-name>
                  <tp:taxon-name-part taxon-name-part-type="genus" reg="Bolitogyrus">Bolitogyrus</tp:taxon-name-part>
                  <tp:taxon-name-part taxon-name-part-type="species" reg="strigifrons">strigifrons</tp:taxon-name-part>
                </tp:taxon-name><comment>(Wendeler): <xref ref-type="bibr" rid="B2">Brunke and Solodovnikov 2014</xref> (redescription; misidentification of <tp:taxon-name><tp:taxon-name-part taxon-name-part-type="genus" reg="Bolitogyrus">B.</tp:taxon-name-part><tp:taxon-name-part taxon-name-part-type="species" reg="pseudostrigifrons">pseudostrigifrons</tp:taxon-name-part></tp:taxon-name>, in part)</comment></tp:nomenclature-citation></tp:nomenclature-citation-list></tp:nomenclature><tp:treatment-sec sec-type="type material" id="SECID0E6CAG"><title>Type material.</title><p>Holotype, examined for <xref ref-type="bibr" rid="B2">Brunke and Solodovnikov (2014)</xref>, images used for comparison.</p></tp:treatment-sec><tp:treatment-sec sec-type="diagnosis" id="SECID0EJDAG"><title>Diagnosis.</title><p>Within the Strigifrons group (for diagnosis, see <xref ref-type="bibr" rid="B2">Brunke and Solodovnikov (2014)</xref>): strigulose sculpture of elytra present and more expansive, not restricted to small lateral patch; posterior protuberances of head not creating expansive impunctate areas; abdominal tergites VI–VII with disc impunctate medially. <italic><tp:taxon-name><tp:taxon-name-part taxon-name-part-type="genus" reg="Bolitogyrus">Bolitogyrus</tp:taxon-name-part><tp:taxon-name-part taxon-name-part-type="species" reg="strigifrons">strigifrons</tp:taxon-name-part></tp:taxon-name></italic> is most similar to <italic><tp:taxon-name><tp:taxon-name-part taxon-name-part-type="genus" reg="Bolitogyrus">B.</tp:taxon-name-part><tp:taxon-name-part taxon-name-part-type="species" reg="pseudostrigifrons">pseudostrigifrons</tp:taxon-name-part></tp:taxon-name></italic> but can be easily recognized externally by the impunctate medial area on tergite VII and the more expansive strigulose sculpture on the elytra. The paramere is also markedly different (Fig. <xref ref-type="fig" rid="F2">2E</xref>), with the overall shape evenly narrowed to the apex and with simple, organized marginal rows of peg setae; it is also longer than the median lobe. Additionally, the median lobe in ventral view is more strongly convergent to a narrower apex (Fig. <xref ref-type="fig" rid="F2">2C</xref>)</p></tp:treatment-sec><tp:treatment-sec sec-type="distribution" id="SECID0EREAG"><title>Distribution.</title><p>In its revised sense, <italic><tp:taxon-name><tp:taxon-name-part taxon-name-part-type="genus" reg="Bolitogyrus">B.</tp:taxon-name-part><tp:taxon-name-part taxon-name-part-type="species" reg="strigifrons">strigifrons</tp:taxon-name-part></tp:taxon-name></italic> is known only from the holotype male, collected from an imprecise locality in Veracruz state, Mexico (“Jalapa”).</p></tp:treatment-sec><tp:treatment-sec sec-type="comments" id="SECID0ECFAG"><title>Comments.</title><p>At the moment, sister species <italic><tp:taxon-name><tp:taxon-name-part taxon-name-part-type="genus" reg="Bolitogyrus">B.</tp:taxon-name-part><tp:taxon-name-part taxon-name-part-type="species" reg="pseudostrigifrons">pseudostrigifrons</tp:taxon-name-part></tp:taxon-name></italic> (Hidalgo) and <italic><tp:taxon-name><tp:taxon-name-part taxon-name-part-type="genus" reg="Bolitogyrus">B.</tp:taxon-name-part><tp:taxon-name-part taxon-name-part-type="species" reg="strigifrons">strigifrons</tp:taxon-name-part></tp:taxon-name></italic> (Veracruz) appear to be broadly allopatric but more collecting is needed in Veracruz and Puebla states at medium elevations to verify this.</p></tp:treatment-sec><tp:treatment-sec><!--Section generated to contain objects referenced in tp:taxon-treatment.--><fig id="F2" position="float" orientation="portrait"><object-id xmlns:xlink="http://www.w3.org/1999/xlink" content-type="doi" xlink:type="simple">10.3897/zookeys.1096.80773.figure2</object-id><object-id xmlns:xlink="http://www.w3.org/1999/xlink" content-type="arpha" xlink:type="simple">AAEDBAF8-D757-5FE2-AD13-7142575D0686</object-id><label>Figure 2.</label><caption><p>Male genitalia <bold>A, C, E</bold><italic><tp:taxon-name><tp:taxon-name-part taxon-name-part-type="genus" reg="Bolitogyrus">Bolitogyrus</tp:taxon-name-part><tp:taxon-name-part taxon-name-part-type="species" reg="strigifrons">strigifrons</tp:taxon-name-part></tp:taxon-name></italic> (Wendeler) <bold>B, D, F</bold><italic><tp:taxon-name><tp:taxon-name-part taxon-name-part-type="genus" reg="Bolitogyrus">B.</tp:taxon-name-part><tp:taxon-name-part taxon-name-part-type="species" reg="pseudostrigifrons">pseudostrigifrons</tp:taxon-name-part></tp:taxon-name></italic> Brunke <bold>G, I</bold><italic><tp:taxon-name><tp:taxon-name-part taxon-name-part-type="genus" reg="Bolitogyrus">B.</tp:taxon-name-part><tp:taxon-name-part taxon-name-part-type="species" reg="nigropolitus">nigropolitus</tp:taxon-name-part></tp:taxon-name></italic> Smetana <bold>H, J</bold><italic><tp:taxon-name><tp:taxon-name-part taxon-name-part-type="genus" reg="Bolitogyrus">B.</tp:taxon-name-part><tp:taxon-name-part taxon-name-part-type="species" reg="nigropolitoides">nigropolitoides</tp:taxon-name-part></tp:taxon-name></italic><bold>A, B, G, H</bold> median lobe in lateral and <bold>C, D</bold> ventral view. <bold>E, F, I, J</bold> inner face of paramere, apex. Scale bars: 0.5 mm (<bold>A–D, G, H</bold>); 0.1 mm (<bold>E, F, I, J</bold>).</p></caption><graphic xmlns:xlink="http://www.w3.org/1999/xlink" xlink:href="zookeys-1096-001-g002.jpg" position="float" orientation="portrait" xlink:type="simple" id="oo_672696.jpg"><uri content-type="original_file" xlink:type="simple">https://binary.pensoft.net/fig/672696</uri></graphic></fig></tp:treatment-sec><ref-list><ref id="B2"><mixed-citation xmlns:xlink="http://www.w3.org/1999/xlink" xlink:type="simple"><person-group><name name-style="western"><surname>Brunke</surname><given-names>A</given-names></name><name name-style="western"><surname>Solodovnikov</surname><given-names>A</given-names></name></person-group> (<year>2014</year>) <article-title>A revision of the Neotropical species of <italic><tp:taxon-name><tp:taxon-name-part taxon-name-part-type="genus">Bolitogyrus</tp:taxon-name-part></tp:taxon-name></italic> Chevrolat, a geographically disjunct lineage of <tp:taxon-name><tp:taxon-name-part taxon-name-part-type="tribe">Staphylinini</tp:taxon-name-part></tp:taxon-name> (<tp:taxon-name><tp:taxon-name-part taxon-name-part-type="order">Coleoptera</tp:taxon-name-part></tp:taxon-name>, <tp:taxon-name><tp:taxon-name-part taxon-name-part-type="family">Staphylinidae</tp:taxon-name-part></tp:taxon-name>).</article-title><source>ZooKeys</source><volume>423</volume>: <fpage>1</fpage>–<lpage>113</lpage>. <ext-link xlink:href="10.3897/zookeys.423.7536" ext-link-type="doi" xlink:type="simple">https://doi.org/10.3897/zookeys.423.7536</ext-link></mixed-citation></ref></ref-list></tp:taxon-treatment>
