# Supplementary material for: ﻿Revision of rove beetle genus Bolitogyrus Chevrolat (Staphylininae, Cyrtoquediini). Supplement 1
Source: Zookeys. 2022 Apr 15;1096:1–16. doi: 10.3897/zookeys.1096.80773 (PMC9033759; doi:10.3897/zookeys.1096.80773)
Supplement: XML Treatment for Bolitogyrus newtoni [file zookeys.1096.80773-treatment9.xml]

<!DOCTYPE tp:taxon-treatment
  PUBLIC "-//TaxonX//DTD Taxonomic Treatment Publishing DTD v0 20100105//EN" "tax-treatment-NSO.dtd">
<tp:taxon-treatment xmlns:tp="http://www.plazi.org/taxpub"><tp:treatment-meta><kwd-group><label>Taxon classification</label><kwd>
                <named-content content-type="kingdom">Animalia</named-content>
              </kwd><kwd>
                <named-content content-type="order">Coleoptera</named-content>
              </kwd><kwd>
                <named-content content-type="family">Staphylinidae</named-content>
              </kwd></kwd-group><mixed-citation publication-type="journal"><person-group><name><surname>Brunke</surname><given-names>Adam J.</given-names></name></person-group><article-title>﻿Revision of rove beetle genus <italic><tp:taxon-name><tp:taxon-name-part taxon-name-part-type="genus" reg="Bolitogyrus">Bolitogyrus</tp:taxon-name-part></tp:taxon-name></italic> Chevrolat (<tp:taxon-name><tp:taxon-name-part taxon-name-part-type="subfamily">Staphylininae</tp:taxon-name-part></tp:taxon-name>, <tp:taxon-name><tp:taxon-name-part taxon-name-part-type="tribe">Cyrtoquediini</tp:taxon-name-part></tp:taxon-name>). Supplement 1</article-title><source>Zookeys</source><day>15</day><month>04</month><year>2022</year><volume>1096</volume><fpage>1</fpage><lpage>16</lpage><pub-id pub-id-type="doi">10.3897/zookeys.1096.80773</pub-id></mixed-citation></tp:treatment-meta><tp:nomenclature><label>﻿</label><tp:taxon-name>
              <object-id xmlns:xlink="http://www.w3.org/1999/xlink" content-type="arpha" xlink:type="simple">D5683D42-26A9-54CB-9B1D-62269E94760E</object-id>
              <tp:taxon-name-part taxon-name-part-type="genus" reg="Bolitogyrus">Bolitogyrus</tp:taxon-name-part>
              <tp:taxon-name-part taxon-name-part-type="species" reg="newtoni">newtoni</tp:taxon-name-part>
            </tp:taxon-name><tp:taxon-authority>Brunke, 2014</tp:taxon-authority><tp:nomenclature-citation-list><tp:nomenclature-citation><tp:taxon-name>
                  <tp:taxon-name-part taxon-name-part-type="genus" reg="Bolitogyrus">Bolitogyrus</tp:taxon-name-part>
                  <tp:taxon-name-part taxon-name-part-type="species" reg="newtoni">newtoni</tp:taxon-name-part>
                </tp:taxon-name><comment>Brunke in <xref ref-type="bibr" rid="B2">Brunke and Solodovnikov 2014</xref>: 78</comment></tp:nomenclature-citation></tp:nomenclature-citation-list></tp:nomenclature><tp:treatment-sec sec-type="type material" id="SECID0EYLAG"><title>Non-type material.</title><p><bold>Guatemala: Suchitepéqez</bold>: Volcan Atitlán, Ref. El Quetzal, 1670 m, 14.55067, −91.19235, 6–10.VI.2015, Z.H. Falin &amp; F. Carrillo, ex. FIT, cloud forest (1, <abbrev xmlns:xlink="http://www.w3.org/1999/xlink" xlink:title="Snow Entomological Collection, Biodiversity Institute, Kansas" id="ABBRID0EAMAG" xlink:type="simple">SEMC</abbrev>); same except 10–13.VI.2015 (2, <abbrev xmlns:xlink="http://www.w3.org/1999/xlink" xlink:title="Snow Entomological Collection, Biodiversity Institute, Kansas" id="ABBRID0EEMAG" xlink:type="simple">SEMC</abbrev>); same except 13–16.VI.2015 (1, <abbrev xmlns:xlink="http://www.w3.org/1999/xlink" xlink:title="Snow Entomological Collection, Biodiversity Institute, Kansas" id="ABBRID0EIMAG" xlink:type="simple">SEMC</abbrev>).</p></tp:treatment-sec><tp:treatment-sec sec-type="comments" id="SECID0EMMAG"><title>Comments.</title><p>The above material, more than doubling the number of known specimens, was collected by FIT very close to the locality of one paratype and indicate that this species readily disperses through flight.</p></tp:treatment-sec><ref-list><ref id="B2"><mixed-citation xmlns:xlink="http://www.w3.org/1999/xlink" xlink:type="simple"><person-group><name name-style="western"><surname>Brunke</surname><given-names>A</given-names></name><name name-style="western"><surname>Solodovnikov</surname><given-names>A</given-names></name></person-group> (<year>2014</year>) <article-title>A revision of the Neotropical species of <italic><tp:taxon-name><tp:taxon-name-part taxon-name-part-type="genus">Bolitogyrus</tp:taxon-name-part></tp:taxon-name></italic> Chevrolat, a geographically disjunct lineage of <tp:taxon-name><tp:taxon-name-part taxon-name-part-type="tribe">Staphylinini</tp:taxon-name-part></tp:taxon-name> (<tp:taxon-name><tp:taxon-name-part taxon-name-part-type="order">Coleoptera</tp:taxon-name-part></tp:taxon-name>, <tp:taxon-name><tp:taxon-name-part taxon-name-part-type="family">Staphylinidae</tp:taxon-name-part></tp:taxon-name>).</article-title><source>ZooKeys</source><volume>423</volume>: <fpage>1</fpage>–<lpage>113</lpage>. <ext-link xlink:href="10.3897/zookeys.423.7536" ext-link-type="doi" xlink:type="simple">https://doi.org/10.3897/zookeys.423.7536</ext-link></mixed-citation></ref></ref-list></tp:taxon-treatment>
