# Supplementary material for: ﻿Revision of rove beetle genus Bolitogyrus Chevrolat (Staphylininae, Cyrtoquediini). Supplement 1
Source: Zookeys. 2022 Apr 15;1096:1–16. doi: 10.3897/zookeys.1096.80773 (PMC9033759; doi:10.3897/zookeys.1096.80773)
Supplement: XML Treatment for Bolitogyrus huanghaoi [file zookeys.1096.80773-treatment11.xml]

<!DOCTYPE tp:taxon-treatment
  PUBLIC "-//TaxonX//DTD Taxonomic Treatment Publishing DTD v0 20100105//EN" "tax-treatment-NSO.dtd">
<tp:taxon-treatment xmlns:tp="http://www.plazi.org/taxpub"><tp:treatment-meta><kwd-group><label>Taxon classification</label><kwd>
                <named-content content-type="kingdom">Animalia</named-content>
              </kwd><kwd>
                <named-content content-type="order">Coleoptera</named-content>
              </kwd><kwd>
                <named-content content-type="family">Staphylinidae</named-content>
              </kwd></kwd-group><mixed-citation publication-type="journal"><person-group><name><surname>Brunke</surname><given-names>Adam J.</given-names></name></person-group><article-title>﻿Revision of rove beetle genus <italic><tp:taxon-name><tp:taxon-name-part taxon-name-part-type="genus" reg="Bolitogyrus">Bolitogyrus</tp:taxon-name-part></tp:taxon-name></italic> Chevrolat (<tp:taxon-name><tp:taxon-name-part taxon-name-part-type="subfamily">Staphylininae</tp:taxon-name-part></tp:taxon-name>, <tp:taxon-name><tp:taxon-name-part taxon-name-part-type="tribe">Cyrtoquediini</tp:taxon-name-part></tp:taxon-name>). Supplement 1</article-title><source>Zookeys</source><day>15</day><month>04</month><year>2022</year><volume>1096</volume><fpage>1</fpage><lpage>16</lpage><pub-id pub-id-type="doi">10.3897/zookeys.1096.80773</pub-id></mixed-citation></tp:treatment-meta><tp:nomenclature><label>﻿</label><tp:taxon-name>
              <object-id xmlns:xlink="http://www.w3.org/1999/xlink" content-type="arpha" xlink:type="simple">1F8201D7-4C85-53DA-9301-B1289CE7A77D</object-id>
              <tp:taxon-name-part taxon-name-part-type="genus" reg="Bolitogyrus">Bolitogyrus</tp:taxon-name-part>
              <tp:taxon-name-part taxon-name-part-type="species" reg="huanghaoi">huanghaoi</tp:taxon-name-part>
            </tp:taxon-name><tp:taxon-authority>Hu et al., 2011</tp:taxon-authority><tp:nomenclature-citation-list><tp:nomenclature-citation><tp:taxon-name>
                  <tp:taxon-name-part taxon-name-part-type="genus" reg="Bolitogyrus">Bolitogyrus</tp:taxon-name-part>
                  <tp:taxon-name-part taxon-name-part-type="species" reg="huanghaoi">huanghaoi</tp:taxon-name-part>
                </tp:taxon-name><comment><xref ref-type="bibr" rid="B8">Hu et al., 2011</xref>: 60</comment></tp:nomenclature-citation><tp:nomenclature-citation><tp:taxon-name>
                  <tp:taxon-name-part taxon-name-part-type="genus" reg="Bolitogyrus">Bolitogyrus</tp:taxon-name-part>
                  <tp:taxon-name-part taxon-name-part-type="species" reg="huanghaoi">huanghaoi</tp:taxon-name-part>
                </tp:taxon-name><comment>Hu et al.: <xref ref-type="bibr" rid="B1">Brunke 2017</xref> (redescription)</comment></tp:nomenclature-citation></tp:nomenclature-citation-list></tp:nomenclature><tp:treatment-sec sec-type="type material" id="SECID0E55AG"><title>Non-type material.</title><p><bold>China: Yunnan</bold>: 1.8 km W Zizi vill., 2.VII.2016, <named-content xmlns:xlink="http://www.w3.org/1999/xlink" content-type="dwc:verbatimCoordinates" xlink:type="simple"><named-content content-type="geo-json" specific-use="{&#34;type&#34;:&#34;Point&#34;,&#34;coordinates&#34;:[98.560000,25.745000]}" id="NCID0EJ6AG" xlink:type="simple">25°44.7'N, 98°33.6'E</named-content></named-content>, 2005 m, from large dead tree stumps, J. Hajek and J. Ruzicka (1 female, <named-content xmlns:xlink="http://www.w3.org/1999/xlink" content-type="dwc:institutional_code" xlink:title="National Museum Prague" xlink:href="http://grbio.org/institution/national-museum-prague-0" xlink:type="simple">NMPC</named-content>).</p></tp:treatment-sec><tp:treatment-sec sec-type="comments" id="SECID0ES6AG"><title>Comments.</title><p>Although this specimen is a single female, the transverse antennomeres and its locality west of the Salween River (“Nujiang” in China) allow for a determination to <italic><tp:taxon-name><tp:taxon-name-part taxon-name-part-type="genus" reg="Bolitogyrus">B.</tp:taxon-name-part><tp:taxon-name-part taxon-name-part-type="species" reg="huanghaoi">huanghaoi</tp:taxon-name-part></tp:taxon-name></italic>. The specimen represents only the third record for this species, just west (~13 km) of the type locality. Another single female is known from just over the border in Myanmar (<xref ref-type="bibr" rid="B2">Brunke and Solodovnikov 2014</xref>).</p></tp:treatment-sec><ref-list><ref id="B8"><mixed-citation xmlns:xlink="http://www.w3.org/1999/xlink" xlink:type="simple"><person-group><name name-style="western"><surname>Hu</surname><given-names>J-Y</given-names></name><name name-style="western"><surname>Liu</surname><given-names>T-T</given-names></name><name name-style="western"><surname>Li</surname><given-names>L-Z</given-names></name></person-group> (<year>2011</year>) <article-title>New and Little-Known Species of the Genus <italic><tp:taxon-name><tp:taxon-name-part taxon-name-part-type="genus">Bolitogyrus</tp:taxon-name-part></tp:taxon-name></italic> Chevrolat from China (<tp:taxon-name><tp:taxon-name-part taxon-name-part-type="order">Coleoptera</tp:taxon-name-part></tp:taxon-name>: <tp:taxon-name><tp:taxon-name-part taxon-name-part-type="family">Staphylinidae</tp:taxon-name-part></tp:taxon-name>: <tp:taxon-name><tp:taxon-name-part taxon-name-part-type="subfamily">Staphylininae</tp:taxon-name-part></tp:taxon-name>).</article-title><source>Journal of the Kansas Entomological Society</source><volume>84</volume>: <fpage>58</fpage>–<lpage>63</lpage>. <ext-link xlink:href="10.2317/JKES101003.1" ext-link-type="doi" xlink:type="simple">https://doi.org/10.2317/JKES101003.1</ext-link></mixed-citation></ref><ref id="B1"><mixed-citation xmlns:xlink="http://www.w3.org/1999/xlink" xlink:type="simple"><person-group><name name-style="western"><surname>Brunke</surname><given-names>AJ</given-names></name></person-group> (<year>2017</year>) <article-title>A revision of the Oriental species of <italic><tp:taxon-name><tp:taxon-name-part taxon-name-part-type="genus">Bolitogyrus</tp:taxon-name-part></tp:taxon-name></italic> Chevrolat (<tp:taxon-name><tp:taxon-name-part taxon-name-part-type="order">Coleoptera</tp:taxon-name-part></tp:taxon-name>, <tp:taxon-name><tp:taxon-name-part taxon-name-part-type="family">Staphylinidae</tp:taxon-name-part></tp:taxon-name>, <tp:taxon-name><tp:taxon-name-part taxon-name-part-type="subfamily">Staphylininae</tp:taxon-name-part></tp:taxon-name>).</article-title><source>ZooKeys</source><volume>664</volume>: <fpage>1</fpage>–<lpage>97</lpage>. <ext-link xlink:href="10.3897/zookeys.664.11881" ext-link-type="doi" xlink:type="simple">https://doi.org/10.3897/zookeys.664.11881</ext-link></mixed-citation></ref><ref id="B2"><mixed-citation xmlns:xlink="http://www.w3.org/1999/xlink" xlink:type="simple"><person-group><name name-style="western"><surname>Brunke</surname><given-names>A</given-names></name><name name-style="western"><surname>Solodovnikov</surname><given-names>A</given-names></name></person-group> (<year>2014</year>) <article-title>A revision of the Neotropical species of <italic><tp:taxon-name><tp:taxon-name-part taxon-name-part-type="genus">Bolitogyrus</tp:taxon-name-part></tp:taxon-name></italic> Chevrolat, a geographically disjunct lineage of <tp:taxon-name><tp:taxon-name-part taxon-name-part-type="tribe">Staphylinini</tp:taxon-name-part></tp:taxon-name> (<tp:taxon-name><tp:taxon-name-part taxon-name-part-type="order">Coleoptera</tp:taxon-name-part></tp:taxon-name>, <tp:taxon-name><tp:taxon-name-part taxon-name-part-type="family">Staphylinidae</tp:taxon-name-part></tp:taxon-name>).</article-title><source>ZooKeys</source><volume>423</volume>: <fpage>1</fpage>–<lpage>113</lpage>. <ext-link xlink:href="10.3897/zookeys.423.7536" ext-link-type="doi" xlink:type="simple">https://doi.org/10.3897/zookeys.423.7536</ext-link></mixed-citation></ref></ref-list></tp:taxon-treatment>
