# Supplementary material for: ﻿Revision of rove beetle genus Bolitogyrus Chevrolat (Staphylininae, Cyrtoquediini). Supplement 1
Source: Zookeys. 2022 Apr 15;1096:1–16. doi: 10.3897/zookeys.1096.80773 (PMC9033759; doi:10.3897/zookeys.1096.80773)
Supplement: XML Treatment for Bolitogyrus uncus [file zookeys.1096.80773-treatment12.xml]

<!DOCTYPE tp:taxon-treatment
  PUBLIC "-//TaxonX//DTD Taxonomic Treatment Publishing DTD v0 20100105//EN" "tax-treatment-NSO.dtd">
<tp:taxon-treatment xmlns:tp="http://www.plazi.org/taxpub"><tp:treatment-meta><kwd-group><label>Taxon classification</label><kwd>
                <named-content content-type="kingdom">Animalia</named-content>
              </kwd><kwd>
                <named-content content-type="order">Coleoptera</named-content>
              </kwd><kwd>
                <named-content content-type="family">Staphylinidae</named-content>
              </kwd></kwd-group><mixed-citation publication-type="journal"><person-group><name><surname>Brunke</surname><given-names>Adam J.</given-names></name></person-group><article-title>﻿Revision of rove beetle genus <italic><tp:taxon-name><tp:taxon-name-part taxon-name-part-type="genus" reg="Bolitogyrus">Bolitogyrus</tp:taxon-name-part></tp:taxon-name></italic> Chevrolat (<tp:taxon-name><tp:taxon-name-part taxon-name-part-type="subfamily">Staphylininae</tp:taxon-name-part></tp:taxon-name>, <tp:taxon-name><tp:taxon-name-part taxon-name-part-type="tribe">Cyrtoquediini</tp:taxon-name-part></tp:taxon-name>). Supplement 1</article-title><source>Zookeys</source><day>15</day><month>04</month><year>2022</year><volume>1096</volume><fpage>1</fpage><lpage>16</lpage><pub-id pub-id-type="doi">10.3897/zookeys.1096.80773</pub-id></mixed-citation></tp:treatment-meta><tp:nomenclature><label>﻿</label><tp:taxon-name>
              <object-id xmlns:xlink="http://www.w3.org/1999/xlink" content-type="arpha" xlink:type="simple">3BA4E565-1142-558E-A30D-87D5531B0F83</object-id>
              <tp:taxon-name-part taxon-name-part-type="genus" reg="Bolitogyrus">Bolitogyrus</tp:taxon-name-part>
              <tp:taxon-name-part taxon-name-part-type="species" reg="uncus">uncus</tp:taxon-name-part>
            </tp:taxon-name><tp:taxon-authority>Cai et al., 2015</tp:taxon-authority><tp:nomenclature-citation-list><tp:nomenclature-citation><tp:taxon-name>
                  <tp:taxon-name-part taxon-name-part-type="genus" reg="Bolitogyrus">Bolitogyrus</tp:taxon-name-part>
                  <tp:taxon-name-part taxon-name-part-type="species" reg="uncus">uncus</tp:taxon-name-part>
                </tp:taxon-name><comment><xref ref-type="bibr" rid="B5">Cai et al., 2015</xref>: 472</comment></tp:nomenclature-citation><tp:nomenclature-citation><tp:taxon-name>
                  <tp:taxon-name-part taxon-name-part-type="genus" reg="Bolitogyrus">Bolitogyrus</tp:taxon-name-part>
                  <tp:taxon-name-part taxon-name-part-type="species" reg="uncus">uncus</tp:taxon-name-part>
                </tp:taxon-name><comment>Cai et al.: <xref ref-type="bibr" rid="B3">Brunke et al. 2017</xref> (redescription)</comment></tp:nomenclature-citation></tp:nomenclature-citation-list></tp:nomenclature><tp:treatment-sec sec-type="type material" id="SECID0ENCBG"><title>Non-type material.</title><p><bold>China: Yunnan</bold>: Gaoligong mts, 2200–2500 m, 24.57, 98.45, 8–16.V.1995, O. Semela (5, <abbrev xmlns:xlink="http://www.w3.org/1999/xlink" xlink:title="Personal collection of Y. Shibata, deposited at the Museum of Nature and Science, Toshiba, Japan" id="ABBRID0EVCBG" xlink:type="simple">cShi</abbrev>).</p></tp:treatment-sec><tp:treatment-sec sec-type="comments" id="SECID0EZCBG"><title>Comments.</title><p>The female paratype of sister species <italic><tp:taxon-name><tp:taxon-name-part taxon-name-part-type="genus" reg="Bolitogyrus">B.</tp:taxon-name-part><tp:taxon-name-part taxon-name-part-type="species" reg="electus">electus</tp:taxon-name-part></tp:taxon-name></italic>, collected from Gaoligongshan, was considered of doubtful identity by <xref ref-type="bibr" rid="B1">Brunke (2017)</xref> based on it being a western outlier from the main distribution of that species. A series of males and females from the same locality indicate that this female paratype is really <italic><tp:taxon-name><tp:taxon-name-part taxon-name-part-type="genus" reg="Bolitogyrus">B.</tp:taxon-name-part><tp:taxon-name-part taxon-name-part-type="species" reg="uncus">uncus</tp:taxon-name-part></tp:taxon-name></italic> and that these two species are probably separated allopatrically by the Salween River valley (“Nujiang” in China).</p></tp:treatment-sec><ref-list><ref id="B5"><mixed-citation xmlns:xlink="http://www.w3.org/1999/xlink" xlink:type="simple"><person-group><name name-style="western"><surname>Cai</surname><given-names>Y-P</given-names></name><name name-style="western"><surname>Zhao</surname><given-names>Z-Y</given-names></name><name name-style="western"><surname>Zhou</surname><given-names>H-Z</given-names></name></person-group> (<year>2015</year>) <article-title>Taxonomy of the genus <italic><tp:taxon-name><tp:taxon-name-part taxon-name-part-type="genus">Bolitogyrus</tp:taxon-name-part></tp:taxon-name></italic> Chevrolat (<tp:taxon-name><tp:taxon-name-part taxon-name-part-type="order">Coleoptera</tp:taxon-name-part></tp:taxon-name>: <tp:taxon-name><tp:taxon-name-part taxon-name-part-type="family">Staphylinidae</tp:taxon-name-part></tp:taxon-name>: <tp:taxon-name><tp:taxon-name-part taxon-name-part-type="tribe">Staphylinini</tp:taxon-name-part></tp:taxon-name>: <tp:taxon-name><tp:taxon-name-part taxon-name-part-type="subtribe">Quediina</tp:taxon-name-part></tp:taxon-name>) from China with description of seven new species.</article-title><source>Zootaxa</source><volume>3955</volume>: <fpage>451</fpage>–<lpage>486</lpage>. <ext-link xlink:href="10.11646/zootaxa.3955.4.1" ext-link-type="doi" xlink:type="simple">https://doi.org/10.11646/zootaxa.3955.4.1</ext-link></mixed-citation></ref><ref id="B3"><mixed-citation xmlns:xlink="http://www.w3.org/1999/xlink" xlink:type="simple"><person-group><name name-style="western"><surname>Brunke</surname><given-names>A</given-names></name><name name-style="western"><surname>Chatzimanolis</surname><given-names>S</given-names></name><name name-style="western"><surname>Metscher</surname><given-names>BD</given-names></name><name name-style="western"><surname>Wolf-Schwenninger</surname><given-names>K</given-names></name><name name-style="western"><surname>Solodovnikov</surname><given-names>A</given-names></name></person-group> (<year>2017</year>) Dispersal of thermophilic beetles across the intercontinental Arctic forest belt during the early Eocene. Scientific Reports 7: e12972. <ext-link xlink:href="10.1038/s41598-017-13207-4" ext-link-type="doi" xlink:type="simple">https://doi.org/10.1038/s41598-017-13207-4</ext-link></mixed-citation></ref><ref id="B1"><mixed-citation xmlns:xlink="http://www.w3.org/1999/xlink" xlink:type="simple"><person-group><name name-style="western"><surname>Brunke</surname><given-names>AJ</given-names></name></person-group> (<year>2017</year>) <article-title>A revision of the Oriental species of <italic><tp:taxon-name><tp:taxon-name-part taxon-name-part-type="genus">Bolitogyrus</tp:taxon-name-part></tp:taxon-name></italic> Chevrolat (<tp:taxon-name><tp:taxon-name-part taxon-name-part-type="order">Coleoptera</tp:taxon-name-part></tp:taxon-name>, <tp:taxon-name><tp:taxon-name-part taxon-name-part-type="family">Staphylinidae</tp:taxon-name-part></tp:taxon-name>, <tp:taxon-name><tp:taxon-name-part taxon-name-part-type="subfamily">Staphylininae</tp:taxon-name-part></tp:taxon-name>).</article-title><source>ZooKeys</source><volume>664</volume>: <fpage>1</fpage>–<lpage>97</lpage>. <ext-link xlink:href="10.3897/zookeys.664.11881" ext-link-type="doi" xlink:type="simple">https://doi.org/10.3897/zookeys.664.11881</ext-link></mixed-citation></ref></ref-list></tp:taxon-treatment>
