# Supplementary material for: ﻿Revision of rove beetle genus Bolitogyrus Chevrolat (Staphylininae, Cyrtoquediini). Supplement 1
Source: Zookeys. 2022 Apr 15;1096:1–16. doi: 10.3897/zookeys.1096.80773 (PMC9033759; doi:10.3897/zookeys.1096.80773)
Supplement: XML Treatment for Bolitogyrus nigropolitoides [file zookeys.1096.80773-treatment13.xml]

<!DOCTYPE tp:taxon-treatment
  PUBLIC "-//TaxonX//DTD Taxonomic Treatment Publishing DTD v0 20100105//EN" "tax-treatment-NSO.dtd">
<tp:taxon-treatment xmlns:tp="http://www.plazi.org/taxpub"><tp:treatment-meta><kwd-group><label>Taxon classification</label><kwd>
                <named-content content-type="kingdom">Animalia</named-content>
              </kwd><kwd>
                <named-content content-type="order">Coleoptera</named-content>
              </kwd><kwd>
                <named-content content-type="family">Staphylinidae</named-content>
              </kwd></kwd-group><mixed-citation publication-type="journal"><person-group><name><surname>Brunke</surname><given-names>Adam J.</given-names></name></person-group><article-title>﻿Revision of rove beetle genus <italic><tp:taxon-name><tp:taxon-name-part taxon-name-part-type="genus" reg="Bolitogyrus">Bolitogyrus</tp:taxon-name-part></tp:taxon-name></italic> Chevrolat (<tp:taxon-name><tp:taxon-name-part taxon-name-part-type="subfamily">Staphylininae</tp:taxon-name-part></tp:taxon-name>, <tp:taxon-name><tp:taxon-name-part taxon-name-part-type="tribe">Cyrtoquediini</tp:taxon-name-part></tp:taxon-name>). Supplement 1</article-title><source>Zookeys</source><day>15</day><month>04</month><year>2022</year><volume>1096</volume><fpage>1</fpage><lpage>16</lpage><pub-id pub-id-type="doi">10.3897/zookeys.1096.80773</pub-id></mixed-citation></tp:treatment-meta><tp:nomenclature><label>﻿</label><tp:taxon-name>
              <object-id xmlns:xlink="http://www.w3.org/1999/xlink" content-type="arpha" xlink:type="simple">F3090613-E01A-5617-8B77-CE8B5D2923CB</object-id>
              <tp:taxon-name-part taxon-name-part-type="genus" reg="Bolitogyrus">Bolitogyrus</tp:taxon-name-part>
              <tp:taxon-name-part taxon-name-part-type="species" reg="nigropolitoides">nigropolitoides</tp:taxon-name-part>
              <object-id xmlns:xlink="http://www.w3.org/1999/xlink" content-type="zoobank" xlink:type="simple">http://zoobank.org/E2752AD1-20AB-49C7-ADBB-86EEFA76FDCE</object-id>
            </tp:taxon-name><tp:taxon-authority>Brunke</tp:taxon-authority><tp:taxon-status xmlns:xlink="http://www.w3.org/1999/xlink" xlink:type="simple">sp. nov.</tp:taxon-status><xref ref-type="fig" rid="F1">Figs 1F</xref><xref ref-type="fig" rid="F2">, 2H, J</xref></tp:nomenclature><tp:treatment-sec sec-type="type locality" id="SECID0ELFBG"><title>Type locality.</title><p>Phia Oac National Park, Cao Bang, Vietnam.</p></tp:treatment-sec><tp:treatment-sec sec-type="type material" id="SECID0EQFBG"><title>Type material.</title><p><bold><italic>Holotype</italic></bold> (male, <named-content xmlns:xlink="http://www.w3.org/1999/xlink" content-type="dwc:institutional_code" xlink:title="Canadian National Collection of Insects, Arachnids and Nematodes, Ottawa" xlink:href="http://grbio.org/institution/canadian-national-collection-insects-arachnids-and-nematodes" xlink:type="simple">CNC</named-content>): Vietnam, Cao Bang, Phia Oac Nat. Park, summit rd., behind upper FIT, <named-content xmlns:xlink="http://www.w3.org/1999/xlink" content-type="dwc:verbatimCoordinates" xlink:type="simple"><named-content content-type="geo-json" specific-use="{&#34;type&#34;:&#34;Point&#34;,&#34;coordinates&#34;:[105.872000,22.606000]}" id="NCID0ECGBG" xlink:type="simple">22°36'21.60"N, 105°52'19.20"E</named-content></named-content>, 1600 m, mat. secondary forest, fogging standing dead tree w/ orange fungus, 7–17.V.2019, A. Brunke &amp; H. Schillhammer, <ext-link xmlns:xlink="http://www.w3.org/1999/xlink" xlink:type="simple" ext-link-type="uri" xlink:href="http://hol.osu.edu/spmInfo.html?id=CNC1898850">CNC1898850</ext-link> [typed label] / <italic><tp:taxon-name><tp:taxon-name-part taxon-name-part-type="genus" reg="Bolitogyrus">Bolitogyrus</tp:taxon-name-part><tp:taxon-name-part taxon-name-part-type="species" reg="nigropolitoides">nigropolitoides</tp:taxon-name-part></tp:taxon-name></italic> Brunke, des. Brunke, 2021 [red label]</p></tp:treatment-sec><tp:treatment-sec sec-type="etymology" id="SECID0EXGBG"><title>Etymology.</title><p>The species epithet refers to the similar species <italic><tp:taxon-name><tp:taxon-name-part taxon-name-part-type="genus" reg="Bolitogyrus">B.</tp:taxon-name-part><tp:taxon-name-part taxon-name-part-type="species" reg="nigropolitus">nigropolitus</tp:taxon-name-part></tp:taxon-name></italic> from Sichuan, China.</p></tp:treatment-sec><tp:treatment-sec sec-type="diagnosis" id="SECID0EIHBG"><title>Diagnosis.</title><p>Within the Electus group (for diagnosis, see <xref ref-type="bibr" rid="B2">Brunke and Solodovnikov 2014</xref>): abdomen entirely dark; head without deeply impressed punctures; lateral face of hind tibia bicolored, distal half distinctly paler than darkened part of hind femur; antennomere 5 subquadrate, 6 distinctly transverse (Fig. <xref ref-type="fig" rid="F1">1F</xref>); paramere slightly longer than median lobe, in ventral view median lobe not visible; paramere with apical part broadly rounded to apex (Fig. <xref ref-type="fig" rid="F2">2J</xref>); median lobe in lateral view with smaller subapical expansion (Fig. <xref ref-type="fig" rid="F2">2H</xref>).</p></tp:treatment-sec><tp:treatment-sec sec-type="description" id="SECID0E5HBG"><title>Description.</title><p>Measurements ♂ (<italic>n</italic> = 1): <abbrev xmlns:xlink="http://www.w3.org/1999/xlink" xlink:title="Head Width, the greatest width, including the eyes" id="ABBRID0EGIBG" xlink:type="simple">HW</abbrev>/<abbrev xmlns:xlink="http://www.w3.org/1999/xlink" xlink:title="Head Length, at middle, from the anterior margin of frons to the nuchal ridge" id="ABBRID0EKIBG" xlink:type="simple">HL</abbrev> 1.30; <abbrev xmlns:xlink="http://www.w3.org/1999/xlink" xlink:title="Pronotum Width, greatest width" id="ABBRID0EOIBG" xlink:type="simple">PW</abbrev>/<abbrev xmlns:xlink="http://www.w3.org/1999/xlink" xlink:title="Pronotum Length, at middle" id="ABBRID0ESIBG" xlink:type="simple">PL</abbrev> 1.17; <abbrev xmlns:xlink="http://www.w3.org/1999/xlink" xlink:title="Elytral Width, greatest width" id="ABBRID0EWIBG" xlink:type="simple">EW</abbrev>/<abbrev xmlns:xlink="http://www.w3.org/1999/xlink" xlink:title="Elytral Length, greatest length taken from level of the anterior most large, lateral macroseta to apex of elytra" id="ABBRID0E1IBG" xlink:type="simple">EL</abbrev> 1.12; <abbrev xmlns:xlink="http://www.w3.org/1999/xlink" xlink:title="Elytral Suture, apex of the scutellum to the apex of the elytra" id="ABBRID0E5IBG" xlink:type="simple">ESut</abbrev>/<abbrev xmlns:xlink="http://www.w3.org/1999/xlink" xlink:title="Pronotum Length, at middle" id="ABBRID0ECJBG" xlink:type="simple">PL</abbrev> 0.85; <abbrev xmlns:xlink="http://www.w3.org/1999/xlink" xlink:title="Pronotum Width, greatest width" id="ABBRID0EGJBG" xlink:type="simple">PW</abbrev>/<abbrev xmlns:xlink="http://www.w3.org/1999/xlink" xlink:title="Head Width, the greatest width, including the eyes" id="ABBRID0EKJBG" xlink:type="simple">HW</abbrev> 1.09; forebody length 4.5 mm.</p><p>Very similar to <italic><tp:taxon-name><tp:taxon-name-part taxon-name-part-type="genus" reg="Bolitogyrus">Bolitogyrus</tp:taxon-name-part><tp:taxon-name-part taxon-name-part-type="species" reg="nigropolitus">nigropolitus</tp:taxon-name-part></tp:taxon-name></italic> (Fig. <xref ref-type="fig" rid="F2">2G</xref>, <xref ref-type="fig" rid="F2">2I</xref>) except: antennae shorter, antennomere 5 subquadrate, 6 distinctly transverse (Fig. <xref ref-type="fig" rid="F1">1F</xref>); pronotum slightly less transverse; elytral slightly longer; paramere slightly longer than median lobe, in ventral view median lobe not visible with paramere in situ; paramere with apical part broadly rounded to narrower apex (Fig. <xref ref-type="fig" rid="F2">2J</xref>); median lobe in lateral view with subapical expansion much smaller (Fig. <xref ref-type="fig" rid="F2">2H</xref>).</p></tp:treatment-sec><tp:treatment-sec sec-type="distribution" id="SECID0EPKBG"><title>Distribution.</title><p>This species is known only from Phia Oac National Park in northern Vietnam, though it likely occurs at similar elevations in neighboring Yunnan, China and elsewhere in northern Vietnam east of the Red River.</p></tp:treatment-sec><tp:treatment-sec sec-type="Bionomics" id="SECID0EUKBG"><title>Bionomics.</title><p>The holotype was pyrethrin-fogged from a dead standing tree, bearing orange-fungal fruiting bodies.</p><sec sec-type="Caesareus group" id="SECID0EZKBG"><title>Caesareus group</title></sec></tp:treatment-sec><tp:treatment-sec><!--Section generated to contain objects referenced in tp:taxon-treatment.--><fig id="F1" position="float" orientation="portrait"><object-id xmlns:xlink="http://www.w3.org/1999/xlink" content-type="doi" xlink:type="simple">10.3897/zookeys.1096.80773.figure1</object-id><object-id xmlns:xlink="http://www.w3.org/1999/xlink" content-type="arpha" xlink:type="simple">8FC2CD26-96FB-5354-8758-1446D22915BB</object-id><label>Figure 1.</label><caption><p><bold>A–C</bold> habitus of <italic><tp:taxon-name><tp:taxon-name-part taxon-name-part-type="genus" reg="Bolitogyrus">Bolitogyrus</tp:taxon-name-part><tp:taxon-name-part taxon-name-part-type="species" reg="erythrurus">erythrurus</tp:taxon-name-part></tp:taxon-name></italic> (Kraatz) <bold>A</bold> non-type, Panama <bold>B</bold> syntype, “Nova Grenada” <bold>C</bold> non-type, “Nova Grenada” <bold>D, E</bold> pronotum, lateral view <bold>D</bold><italic><tp:taxon-name><tp:taxon-name-part taxon-name-part-type="genus" reg="Bolitogyrus">B.</tp:taxon-name-part><tp:taxon-name-part taxon-name-part-type="species" reg="viridescens">viridescens</tp:taxon-name-part></tp:taxon-name></italic> Brunke <bold>E</bold><italic><tp:taxon-name><tp:taxon-name-part taxon-name-part-type="genus" reg="Bolitogyrus">B.</tp:taxon-name-part><tp:taxon-name-part taxon-name-part-type="species" reg="pseudostrigifrons">pseudostrigifrons</tp:taxon-name-part></tp:taxon-name></italic> Brunke <bold>F</bold> antenna of <italic><tp:taxon-name><tp:taxon-name-part taxon-name-part-type="genus" reg="Bolitogyrus">B.</tp:taxon-name-part><tp:taxon-name-part taxon-name-part-type="species" reg="nigropolitoides">nigropolitoides</tp:taxon-name-part></tp:taxon-name></italic> Brunke. Scale bars: 1 mm (<bold>A, B</bold>); 0.5 mm (<bold>D–F</bold>).</p></caption><graphic xmlns:xlink="http://www.w3.org/1999/xlink" xlink:href="zookeys-1096-001-g001.jpg" position="float" orientation="portrait" xlink:type="simple" id="oo_672695.jpg"><uri content-type="original_file" xlink:type="simple">https://binary.pensoft.net/fig/672695</uri></graphic></fig><fig id="F2" position="float" orientation="portrait"><object-id xmlns:xlink="http://www.w3.org/1999/xlink" content-type="doi" xlink:type="simple">10.3897/zookeys.1096.80773.figure2</object-id><object-id xmlns:xlink="http://www.w3.org/1999/xlink" content-type="arpha" xlink:type="simple">AAEDBAF8-D757-5FE2-AD13-7142575D0686</object-id><label>Figure 2.</label><caption><p>Male genitalia <bold>A, C, E</bold><italic><tp:taxon-name><tp:taxon-name-part taxon-name-part-type="genus" reg="Bolitogyrus">Bolitogyrus</tp:taxon-name-part><tp:taxon-name-part taxon-name-part-type="species" reg="strigifrons">strigifrons</tp:taxon-name-part></tp:taxon-name></italic> (Wendeler) <bold>B, D, F</bold><italic><tp:taxon-name><tp:taxon-name-part taxon-name-part-type="genus" reg="Bolitogyrus">B.</tp:taxon-name-part><tp:taxon-name-part taxon-name-part-type="species" reg="pseudostrigifrons">pseudostrigifrons</tp:taxon-name-part></tp:taxon-name></italic> Brunke <bold>G, I</bold><italic><tp:taxon-name><tp:taxon-name-part taxon-name-part-type="genus" reg="Bolitogyrus">B.</tp:taxon-name-part><tp:taxon-name-part taxon-name-part-type="species" reg="nigropolitus">nigropolitus</tp:taxon-name-part></tp:taxon-name></italic> Smetana <bold>H, J</bold><italic><tp:taxon-name><tp:taxon-name-part taxon-name-part-type="genus" reg="Bolitogyrus">B.</tp:taxon-name-part><tp:taxon-name-part taxon-name-part-type="species" reg="nigropolitoides">nigropolitoides</tp:taxon-name-part></tp:taxon-name></italic><bold>A, B, G, H</bold> median lobe in lateral and <bold>C, D</bold> ventral view. <bold>E, F, I, J</bold> inner face of paramere, apex. Scale bars: 0.5 mm (<bold>A–D, G, H</bold>); 0.1 mm (<bold>E, F, I, J</bold>).</p></caption><graphic xmlns:xlink="http://www.w3.org/1999/xlink" xlink:href="zookeys-1096-001-g002.jpg" position="float" orientation="portrait" xlink:type="simple" id="oo_672696.jpg"><uri content-type="original_file" xlink:type="simple">https://binary.pensoft.net/fig/672696</uri></graphic></fig></tp:treatment-sec><ref-list><ref id="B2"><mixed-citation xmlns:xlink="http://www.w3.org/1999/xlink" xlink:type="simple"><person-group><name name-style="western"><surname>Brunke</surname><given-names>A</given-names></name><name name-style="western"><surname>Solodovnikov</surname><given-names>A</given-names></name></person-group> (<year>2014</year>) <article-title>A revision of the Neotropical species of <italic><tp:taxon-name><tp:taxon-name-part taxon-name-part-type="genus">Bolitogyrus</tp:taxon-name-part></tp:taxon-name></italic> Chevrolat, a geographically disjunct lineage of <tp:taxon-name><tp:taxon-name-part taxon-name-part-type="tribe">Staphylinini</tp:taxon-name-part></tp:taxon-name> (<tp:taxon-name><tp:taxon-name-part taxon-name-part-type="order">Coleoptera</tp:taxon-name-part></tp:taxon-name>, <tp:taxon-name><tp:taxon-name-part taxon-name-part-type="family">Staphylinidae</tp:taxon-name-part></tp:taxon-name>).</article-title><source>ZooKeys</source><volume>423</volume>: <fpage>1</fpage>–<lpage>113</lpage>. <ext-link xlink:href="10.3897/zookeys.423.7536" ext-link-type="doi" xlink:type="simple">https://doi.org/10.3897/zookeys.423.7536</ext-link></mixed-citation></ref></ref-list></tp:taxon-treatment>
