# Supplementary material for: ﻿Revision of rove beetle genus Bolitogyrus Chevrolat (Staphylininae, Cyrtoquediini). Supplement 1
Source: Zookeys. 2022 Apr 15;1096:1–16. doi: 10.3897/zookeys.1096.80773 (PMC9033759; doi:10.3897/zookeys.1096.80773)
Supplement: XML Treatment for Bolitogyrus [file zookeys.1096.80773-treatment14.xml]

<!DOCTYPE tp:taxon-treatment
  PUBLIC "-//TaxonX//DTD Taxonomic Treatment Publishing DTD v0 20100105//EN" "tax-treatment-NSO.dtd">
<tp:taxon-treatment xmlns:tp="http://www.plazi.org/taxpub"><tp:treatment-meta><kwd-group><label>Taxon classification</label><kwd>
                <named-content content-type="kingdom">Animalia</named-content>
              </kwd><kwd>
                <named-content content-type="order">Coleoptera</named-content>
              </kwd><kwd>
                <named-content content-type="family">Staphylinidae</named-content>
              </kwd></kwd-group><mixed-citation publication-type="journal"><person-group><name><surname>Brunke</surname><given-names>Adam J.</given-names></name></person-group><article-title>﻿Revision of rove beetle genus <italic><tp:taxon-name><tp:taxon-name-part taxon-name-part-type="genus" reg="Bolitogyrus">Bolitogyrus</tp:taxon-name-part></tp:taxon-name></italic> Chevrolat (<tp:taxon-name><tp:taxon-name-part taxon-name-part-type="subfamily">Staphylininae</tp:taxon-name-part></tp:taxon-name>, <tp:taxon-name><tp:taxon-name-part taxon-name-part-type="tribe">Cyrtoquediini</tp:taxon-name-part></tp:taxon-name>). Supplement 1</article-title><source>Zookeys</source><day>15</day><month>04</month><year>2022</year><volume>1096</volume><fpage>1</fpage><lpage>16</lpage><pub-id pub-id-type="doi">10.3897/zookeys.1096.80773</pub-id></mixed-citation></tp:treatment-meta><tp:nomenclature><label>﻿</label><tp:taxon-name>
              <object-id xmlns:xlink="http://www.w3.org/1999/xlink" content-type="arpha" xlink:type="simple">79A8C3B8-13D0-5C63-B847-E827D8433C14</object-id>
              <tp:taxon-name-part taxon-name-part-type="genus" reg="Bolitogyrus">Bolitogyrus</tp:taxon-name-part>
            </tp:taxon-name><tp:taxon-authority>sp.</tp:taxon-authority></tp:nomenclature><tp:treatment-sec sec-type="type material" id="SECID0E4LBG"><title>Non-type material.</title><p><bold>Indonesia: Sumatra</bold>: Aceh, G. Leuser Nat. Pk., Ketambe Res. Sta., <named-content xmlns:xlink="http://www.w3.org/1999/xlink" content-type="dwc:verbatimCoordinates" xlink:type="simple"><named-content content-type="geo-json" specific-use="{&#34;type&#34;:&#34;Point&#34;,&#34;coordinates&#34;:[97.650000,3.683333]}" id="NCID0EIMBG" xlink:type="simple">3°41'N, 97°39'E</named-content></named-content>, primary rainforest, malaise trap, 350 m, XII.1989, IIS 89001B, D.C. Darling, 1 female (<named-content xmlns:xlink="http://www.w3.org/1999/xlink" content-type="dwc:institutional_code" xlink:title="Royal Ontario Museum Collection" xlink:href="http://grbio.org/institution/royal-ontario-museum" xlink:type="simple">ROM</named-content>).</p></tp:treatment-sec><tp:treatment-sec sec-type="comments" id="SECID0ERMBG"><title>Comments.</title><p>The above single female specimen is similar to <italic><tp:taxon-name><tp:taxon-name-part taxon-name-part-type="genus" reg="Bolitogyrus">B.</tp:taxon-name-part><tp:taxon-name-part taxon-name-part-type="species" reg="proximus">proximus</tp:taxon-name-part></tp:taxon-name></italic> but could also represent an undescribed species. The genus is newly reported from the island of Sumatra, where it is undoubtedly diverse but extremely poorly sampled.</p><sec sec-type="Vulneratus group" id="SECID0ECNBG"><title>Vulneratus group</title></sec></tp:treatment-sec></tp:taxon-treatment>
