# Supplementary material for: ﻿Revision of rove beetle genus Bolitogyrus Chevrolat (Staphylininae, Cyrtoquediini). Supplement 1
Source: Zookeys. 2022 Apr 15;1096:1–16. doi: 10.3897/zookeys.1096.80773 (PMC9033759; doi:10.3897/zookeys.1096.80773)
Supplement: XML Treatment for Bolitogyrus himalayicus [file zookeys.1096.80773-treatment18.xml]

<!DOCTYPE tp:taxon-treatment
  PUBLIC "-//TaxonX//DTD Taxonomic Treatment Publishing DTD v0 20100105//EN" "tax-treatment-NSO.dtd">
<tp:taxon-treatment xmlns:tp="http://www.plazi.org/taxpub"><tp:treatment-meta><kwd-group><label>Taxon classification</label><kwd>
                <named-content content-type="kingdom">Animalia</named-content>
              </kwd><kwd>
                <named-content content-type="order">Coleoptera</named-content>
              </kwd><kwd>
                <named-content content-type="family">Staphylinidae</named-content>
              </kwd></kwd-group><mixed-citation publication-type="journal"><person-group><name><surname>Brunke</surname><given-names>Adam J.</given-names></name></person-group><article-title>﻿Revision of rove beetle genus <italic><tp:taxon-name><tp:taxon-name-part taxon-name-part-type="genus" reg="Bolitogyrus">Bolitogyrus</tp:taxon-name-part></tp:taxon-name></italic> Chevrolat (<tp:taxon-name><tp:taxon-name-part taxon-name-part-type="subfamily">Staphylininae</tp:taxon-name-part></tp:taxon-name>, <tp:taxon-name><tp:taxon-name-part taxon-name-part-type="tribe">Cyrtoquediini</tp:taxon-name-part></tp:taxon-name>). Supplement 1</article-title><source>Zookeys</source><day>15</day><month>04</month><year>2022</year><volume>1096</volume><fpage>1</fpage><lpage>16</lpage><pub-id pub-id-type="doi">10.3897/zookeys.1096.80773</pub-id></mixed-citation></tp:treatment-meta><tp:nomenclature><label>﻿</label><tp:taxon-name>
              <object-id xmlns:xlink="http://www.w3.org/1999/xlink" content-type="arpha" xlink:type="simple">97406C90-4069-5F88-87F1-25B0ADFA137A</object-id>
              <tp:taxon-name-part taxon-name-part-type="genus" reg="Bolitogyrus">Bolitogyrus</tp:taxon-name-part>
              <tp:taxon-name-part taxon-name-part-type="species" reg="himalayicus">himalayicus</tp:taxon-name-part>
            </tp:taxon-name><tp:taxon-authority>Brunke, 2017</tp:taxon-authority><tp:nomenclature-citation-list><tp:nomenclature-citation><tp:taxon-name>
                  <tp:taxon-name-part taxon-name-part-type="genus" reg="Bolitogyrus">Bolitogyrus</tp:taxon-name-part>
                  <tp:taxon-name-part taxon-name-part-type="species" reg="himalayicus">himalayicus</tp:taxon-name-part>
                </tp:taxon-name><comment>Brunke, 2017: 66</comment></tp:nomenclature-citation><tp:nomenclature-citation><tp:taxon-name>
                  <tp:taxon-name-part taxon-name-part-type="genus" reg="Bolitogyrus">Bolitogyrus</tp:taxon-name-part>
                  <tp:taxon-name-part taxon-name-part-type="species" reg="vulneratus">vulneratus</tp:taxon-name-part>
                </tp:taxon-name><comment>Fauvel, 1878: <xref ref-type="bibr" rid="B12">Smetana 1988</xref> (misidentification of <tp:taxon-name><tp:taxon-name-part taxon-name-part-type="genus" reg="Bolitogyrus">B.</tp:taxon-name-part><tp:taxon-name-part taxon-name-part-type="species" reg="himalayicus">himalayicus</tp:taxon-name-part></tp:taxon-name>)</comment></tp:nomenclature-citation></tp:nomenclature-citation-list></tp:nomenclature><tp:treatment-sec sec-type="type material" id="SECID0EGXBG"><title>Non-type material.</title><p><bold>Nepal: Prov. No. 1</bold>: Khandbari, Arun Valley, at Num bridge, 1050 m, 22.IV.1984, Smetana and Löbl (1 male, <abbrev xmlns:xlink="http://www.w3.org/1999/xlink" xlink:title="Personal collection of A. Smetana, deposited at the Museum of Nature and Science, Toshiba, Japan" id="ABBRID0EOXBG" xlink:type="simple">cSmet</abbrev>).</p></tp:treatment-sec><tp:treatment-sec sec-type="comments" id="SECID0ESXBG"><title>Comments.</title><p><italic><tp:taxon-name><tp:taxon-name-part taxon-name-part-type="genus" reg="Bolitogyrus">Bolitogyrus</tp:taxon-name-part><tp:taxon-name-part taxon-name-part-type="species" reg="himalayicus">himalayicus</tp:taxon-name-part></tp:taxon-name></italic> is here newly reported from Nepal. The above specimen is substantially larger than the holotype and was collected at a higher elevation (200 m versus 1000 m), but its aedeagal morphology corresponds perfectly. This specimen also represents the only record of the genus from Nepal and was previously reported by <xref ref-type="bibr" rid="B12">Smetana (1988)</xref> under the name <italic><tp:taxon-name><tp:taxon-name-part taxon-name-part-type="genus" reg="Bolitogyrus">B.</tp:taxon-name-part><tp:taxon-name-part taxon-name-part-type="species" reg="vulneratus">vulneratus</tp:taxon-name-part></tp:taxon-name></italic>. The couplets from the key in <xref ref-type="bibr" rid="B1">Brunke (2017)</xref> should be modified as follows:</p><table-wrap content-type="key" position="anchor" orientation="portrait"><table id="TID0EQTAG" rules="all"><tbody><tr><td rowspan="1" colspan="1">30</td><td rowspan="1" colspan="1">Paramere with subbasal expansion in lateral view; Garo Hills, Meghalaya, India</td><td rowspan="1" colspan="1">
                      <bold><italic><tp:taxon-name><tp:taxon-name-part taxon-name-part-type="genus" reg="Bolitogyrus">B.</tp:taxon-name-part><tp:taxon-name-part taxon-name-part-type="species" reg="concavus">concavus</tp:taxon-name-part></tp:taxon-name></italic> Brunke</bold>
                    </td></tr><tr><td rowspan="1" colspan="1">–</td><td rowspan="1" colspan="1">Paramere without subbasal expansion in lateral view; Khasi Hills, Meghalaya, and Himalaya of Nepal and West Bengal, India</td><td rowspan="1" colspan="1">
                      <bold>31</bold>
                    </td></tr><tr><td rowspan="1" colspan="1">31</td><td rowspan="1" colspan="1">Apex of the median lobe in parameral view with single toothed carina; paramere with peg setae arranged in disorganized marginal row, apex with dense group; Himalaya of Nepal and West Bengal, India</td><td rowspan="1" colspan="1">
                      <bold><italic><tp:taxon-name><tp:taxon-name-part taxon-name-part-type="genus" reg="Bolitogyrus">B.</tp:taxon-name-part><tp:taxon-name-part taxon-name-part-type="species" reg="himalayicus">himalayicus</tp:taxon-name-part></tp:taxon-name></italic> Brunke</bold>
                    </td></tr><tr><td rowspan="1" colspan="1">–</td><td rowspan="1" colspan="1">Apex of median lobe in parameral view with double-toothed carina; paramere with peg setae in sparse, single marginal row; Khasi Hills, Meghalaya, India</td><td rowspan="1" colspan="1">
                      <bold><italic><tp:taxon-name><tp:taxon-name-part taxon-name-part-type="genus" reg="Bolitogyrus">B.</tp:taxon-name-part><tp:taxon-name-part taxon-name-part-type="species" reg="nanus">nanus</tp:taxon-name-part></tp:taxon-name></italic> Brunke</bold>
                    </td></tr></tbody></table></table-wrap></tp:treatment-sec><ref-list><ref id="B12"><mixed-citation xmlns:xlink="http://www.w3.org/1999/xlink" xlink:type="simple"><person-group><name name-style="western"><surname>Smetana</surname><given-names>A</given-names></name></person-group> (<year>1988</year>) <article-title>Revision of the tribes <tp:taxon-name><tp:taxon-name-part taxon-name-part-type="tribe">Quediini</tp:taxon-name-part></tp:taxon-name> and <tp:taxon-name><tp:taxon-name-part taxon-name-part-type="tribe">Atanygnathinini</tp:taxon-name-part></tp:taxon-name>. Part II. The Himalayan region (<tp:taxon-name><tp:taxon-name-part taxon-name-part-type="order">Coleoptera</tp:taxon-name-part></tp:taxon-name>: <tp:taxon-name><tp:taxon-name-part taxon-name-part-type="family">Staphylinidae</tp:taxon-name-part></tp:taxon-name>).</article-title><source>Quaestiones Entomologicae</source><volume>24</volume>: <fpage>163</fpage>–<lpage>464</lpage>.</mixed-citation></ref><ref id="B1"><mixed-citation xmlns:xlink="http://www.w3.org/1999/xlink" xlink:type="simple"><person-group><name name-style="western"><surname>Brunke</surname><given-names>AJ</given-names></name></person-group> (<year>2017</year>) <article-title>A revision of the Oriental species of <italic><tp:taxon-name><tp:taxon-name-part taxon-name-part-type="genus">Bolitogyrus</tp:taxon-name-part></tp:taxon-name></italic> Chevrolat (<tp:taxon-name><tp:taxon-name-part taxon-name-part-type="order">Coleoptera</tp:taxon-name-part></tp:taxon-name>, <tp:taxon-name><tp:taxon-name-part taxon-name-part-type="family">Staphylinidae</tp:taxon-name-part></tp:taxon-name>, <tp:taxon-name><tp:taxon-name-part taxon-name-part-type="subfamily">Staphylininae</tp:taxon-name-part></tp:taxon-name>).</article-title><source>ZooKeys</source><volume>664</volume>: <fpage>1</fpage>–<lpage>97</lpage>. <ext-link xlink:href="10.3897/zookeys.664.11881" ext-link-type="doi" xlink:type="simple">https://doi.org/10.3897/zookeys.664.11881</ext-link></mixed-citation></ref></ref-list></tp:taxon-treatment>
